# Supplementary material for: Identification and Characterization of MiRNAs in Coccomyxa subellipsoidea C-169
Source: Int J Mol Sci. 2019 Jul 13;20(14):3448. doi: 10.3390/ijms20143448 (PMC6678167; doi:10.3390/ijms20143448)
Supplement: Supplementary file 1 [file ijms-20-03448-s001.zip]

Archive with 7 entries (4 files):
- supplemental material/
- supplemental material/Supplemental Table.xlsx
- __MACOSX/
- __MACOSX/supplemental material/
- __MACOSX/supplemental material/._Supplemental Table.xlsx
- supplemental material/Supplemental Figure.docx
- __MACOSX/supplemental material/._Supplemental Figure.docx
