# Supplementary material for: Identification and Characterization of MiRNAs in Coccomyxa subellipsoidea C-169
Source: Int J Mol Sci. 2019 Jul 13;20(14):3448. doi: 10.3390/ijms20143448 (PMC6678167; doi:10.3390/ijms20143448)
Supplement: Supplementary file 1 [file ijms-20-03448-s001.zip › supplemental material/Supplemental Table.xlsx]

## Sheet: S1. Conserved miRNA
Detailed information of identified conserved miRNAs
Family	No of members	miRNA name	Hit in miRbase	miRNA sequence (5'-3')			Fold_change
					AG	CG	FC(CG(mean)/AG(mean))	log2(FC))
Conserved miRNA (73)	118
miR156	1	csl-miR156a	osa-miR156a	TGACAGAAGAGAGTGAGCAC	0.01	0.796182	79.6182	6.31503
miR157	1	csl-miR157a-5p	ath-miR157a-5p	TTGACAGAAGATAGAGAGCAC	0.01	2.8894	288.94	8.17463
miR159	4	csl-miR159a	cpa-miR159a	TTTGGATTGAAGGGAGCTCTA	20.2242	137.693	6.80834	2.7673
		csl-miR159a-5p	bdi-miR159a-5p	AGCTCCCTTCGATCCAATC	0.356072	0.01	0.0280842	-5.1541
		csl-miR159a-3p	bdi-miR159a-3p_1ss14GT	CTTGGATTGAAGGTAGCTCT	0.01	0.442345	44.2345	5.4671
		csl-miR159b	lus-miR159b_R+2_1ss21CA	TTTGGATTGAAGGGAGCTCTATT	0.01	0.796182	79.6182	6.31503
miR160	1	csl-miR160a-3p	gma-miR160a-3p_1ss14CG	GCGTATGAGGAGCGAAGCATA	0.01	0.0329839	3.29839	1.72176
miR162	1	csl-miR162a-3p	ath-miR162a-3p_L+1	ATCGATAAACCTCTGCATCCAG	0.01	1.06998	106.998	6.74144
miR164	2	csl-miR164a	osa-miR164a	TGGAGAAGCAGGGCACGTGCA	0.01	13.6916	1369.16	10.4191
		csl-miR164a-1	mdm-miR164a_1ss3GT	TGTAGAAGCAGGGCACATGCC	0.01	0.53301	53.301	5.73609
miR166	11	csl-miR166a-3p	osa-miR166a-3p	TCGGACCAGGCTTCATTCCCC	66.6122	842.754	12.6516	3.66125
		csl-miR166a-5p-1	osa-miR166a-5p	GGAATGTTGTCTGGTTCAAGG	1.45531	0.796182	0.547087	-0.870157
		csl-miR166a-5p	zma-miR166a-5p	GGAATGTTGTCTGGCTCGGGG	0.01	0.224506	22.4506	4.48868
		csl-MIR166b-3p	bna-MIR166b-p3	GATAATGATAATGATAATG	0.01	0.442345	44.2345	5.4671
		csl-MIR166b-5p	bna-MIR166b-p5_1ss2GA	TAATGATAATGATAATGATAAT	4.02636	0.01	0.00248364	-8.65333
		csl-miR166e-3p	osa-miR166e-3p_1ss2CG	TGGAACCAGGCTTCATTCCCC	0.01	0.269839	26.9839	4.75402
		csl-miR166h-5p	osa-miR166h-5p	GGAATGTTGGCTGGCTCGAGG	0.01	0.0667007	6.67007	2.7377
		csl-miR166i-3p	osa-miR166i-3p_L+2R-2	TCTCGGATCAGGCTTCATTCC	0.12354	1.32253	10.7052	3.42024
		csl-miR166j	ppt-miR166j_L-1R+1_1ss8CA	CCGGACAAGGCTTCATTCCCC	0.113974	0.01	0.0877396	-3.51063
		csl-miR166k-5p	osa-miR166k-5p	GGTTTGTTGTCTGGCTCGAGG	0.530774	0.01	0.0188404	-5.73003
		csl-miR166m	gma-miR166m_L+1_1ss3GT	GCTGACCAGGCTTCATTCCCC	0.01	1.5857	158.57	7.30897
miR167	1	csl-miR167e	gma-miR167e	TGAAGCTGCCAGCATGATCTT	1.07019	1.45411	1.35874	0.442272
miR168	4	csl-miR168	cme-miR168_R+1_1ss3GT	TCTCTTGGTGCAGGTCGGGAA	0.01	0.0505286	5.05286	2.3371
		csl-miR168a-3p-1	aly-miR168a-3p	CCCGCCTTGCATCAACTGAAT	0.01	0.0395631	3.95631	1.98416
		csl-miR168a-3p	osa-miR168a-3p_L-3	CCCGCCTTGCACCAAGTGAAT	0.707909	2.24378	3.1696	1.6643
		csl-miR168a-5p	osa-miR168a-5p_2ss14AG21CA	TCGCTTGGTGCAGGTCGGGAA	3.67573	11.0044	2.99381	1.58198
miR171	3	csl-miR171a	mdm-miR171a	TTGAGCCGCGTCAATATCTCC	0.167627	0.01	0.0596562	-4.06718
		csl-miR171h	osa-miR171h_L-1R+1	TGAGCCGAACCAATATCACTC	0.01	16.1917	1619.17	10.661
		csl-miR171k-3p	gma-miR171k-3p	TTGAGCCGCGCCAATATCACT	0.01	0.0943906	9.43906	3.23864
miR172	1	csl-miR172a	ath-miR172a	AGAATCTTGATGATGCTGCAT	0.01	0.445286	44.5286	5.47666
miR319	6	csl-miR319	cca-miR319_L+1R-1_1ss3TG	GTGGGACTGAAGGGAGCTCCC	0.01	0.138253	13.8253	3.78923
		csl-MIR319a-5p	ppt-MIR319a-p5_1ss2CA	TAACACGTCCGGGTTGCT	1.84565	0.833927	0.451834	-1.14614
		csl-miR319a-3p	zma-miR319a-3p_R+1	TTGGACTGAAGGGTGCTCCCT	1.84841	3.60153	1.94844	0.962321
		csl-miR319a-5p	mtr-miR319a-5p_R+1	AGAGCTTCCTTCAGTCCACTCA	0.01	0.0305914	3.05914	1.61313
		csl-miR319b	vun-miR319b_L+1R+2	GCTTGGACTGAAGGGAGCTCCTTC	0.01	0.122447	12.2447	3.61408
		csl-miR319b-5p	zma-miR319b-5p	AGAGCGTCCTTCAGTCCACTC	0.01	1.05935	105.935	6.72704
miR390	2	csl-miR390-3p	osa-miR390-3p	CGCTATCTATCCTGAGCTCC	0.01	0.138253	13.8253	3.78923
		csl-miR390-5p	osa-miR390-5p	AAGCTCAGGAGGGATAGCGCC	0.01	0.445286	44.5286	5.47666
miR393	1	csl-miR393a	gma-miR393a_1ss21CT	TCCAAAGGGATCGCATTGATT	0.01	0.0967178	9.67178	3.27378
miR394	1	csl-miR394a-5p	gma-miR394a-5p	TTGGCATTCTGTCCACCTCC	0.01	0.182115	18.2115	4.18677
miR396	6	csl-miR396a-3p-1	ath-miR396a-3p_1ss12CT	GTTCAATAAAGTTGTGGGAAG	0.01	3.95424	395.424	8.62726
		csl-miR396a-3p	mtr-miR396a-3p_L-1	CTCAAGAAAGCTGTGGGAGA	0.01	0.0305914	3.05914	1.61313
		csl-MIR396a-5p	vvi-MIR396a-p5_1ss17TA	TTGATGATCTTCTTCAAAA	6.10663	2.66114	0.435778	-1.19833
		csl-miR396a-5p-1	ath-miR396a-5p	TTCCACAGCTTTCTTGAACTG	0.01	13.1689	1316.89	10.3629
		csl-miR396a-5p	bdi-miR396a-5p	TCCACAGGCTTTCTTGAACTG	0.239603	0.807713	3.37104	1.75319
		csl-miR396b	aqc-miR396b_R+2	TTCCACAGCTTTCTTGAACTTTT	0.01	0.269839	26.9839	4.75402
miR397	2	csl-miR397a	gma-miR397a	TCATTGAGTGCAGCGTTGATG	0.01	0.059301	5.9301	2.56806
		csl-miR397b-5p	bdi-miR397b-5p_L-1R+2	TTGAGTGCAGCGTTGATGAACC	1.23384	1.24357	1.00789	0.0113371
miR398	1	csl-miR398c	gma-miR398c_L+2R-2	CATGTGTTCTCAGGTCGCCCC	0.01	0.53301	53.301	5.73609
miR403	1	csl-miR403-3p	ath-miR403-3p	TTAGATTCACGCACAAACTCG	0.01	14.2179	1421.79	10.4735
miR408	1	csl-miR408-3p	osa-miR408-3p_L-1R+1	TGCACTGCCTCTTCCCTGGCT	0.221281	0.708458	3.20163	1.67881
miR414	1	csl-MIR414-5p	ath-MIR414-p5_1ss1TA	ACATCATCATCGTCATCATC	0.01	3.69107	369.107	8.5279
miR444	1	csl-miR444c	bdi-miR444c	TGCAGTTGTTGTCTCAAGCTT	0.01	0.35255	35.255	5.13975
miR477	1	csl-miR477a	aqc-miR477a_L+1R+1_1ss21AG	ACTCTCCCTCAAGGGCTTCTGA	0.01	0.269839	26.9839	4.75402
miR482	6	csl-miR482-3p	pvu-miR482-3p_L-2R+2	TTCCCAATTCCGCCCATTCCTA	0.01	0.0724596	7.24596	2.85718
		csl-miR482-5p	pvu-miR482-5p_R-1	GGAATGGGCTGATTGGGAAGC	0.01	0.0943906	9.43906	3.23864
		csl-miR482a-3p	mdm-miR482a-3p_1ss21TA	TTCCCAAGCCCGCCCATTCCAA	0.328588	0.01	0.0304333	-5.03821
		csl-miR482a-5p	mdm-miR482a-5p_L-1R-1_1ss20AT	GGAATGGGCTGTTTGGGATG	0.530774	0.442345	0.833396	-0.262926
		csl-miR482b-3p	gma-miR482b-3p	TCTTCCCTACACCTCCCATACC	0.01	1.5857	158.57	7.30897
		csl-miR482c	pab-miR482c_1ss14TA	TCTTTCCTACTCCACCCATTCC	0.675875	0.27682	0.409573	-1.28781
miR528	1	csl-miR528-5p	osa-miR528-5p	TGGAAGGGGCATGCAGAGGAG	0.01	1.05935	105.935	6.72704
miR529	1	csl-miR529-5p	bdi-miR529-5p	AGAAGAGAGAGAGTACAGCCT	1.31694	3.01862	2.29215	1.1967
miR535	1	csl-miR535-5p	osa-miR535-5p	TGACAACGAGAGAGAGCACGC	1.97211	0.411897	0.208861	-2.25939
miR812	1	csl-miR812a	osa-miR812a_R+2_1ss11TC	GACGGACGGTCAAACGTTGGACAC	0.221281	1.19094	5.38203	2.42815
miR827	1	csl-miR827	osa-miR827	TTAGATGACCATCAGCAAACA	0.707909	0.01	0.0141261	-6.14549
miR894	1	csl-miR894	ppt-miR894_R+1	CGTTTCACGTCGGGTTCACCA	6.75541	88.8308	13.1496	3.71695
miR946	1	csl-miR946	pde-miR946_R+1	CAGCCCTTCTCCTATCCACAAT	0.530774	0.01	0.0188404	-5.73003
miR1314	1	csl-miR1314	pde-miR1314	CCGGCCTCGAATGTTAGGAGAA	1.29435	0.01	0.00772588	-7.01608
miR1423	1	csl-miR1423-5p	osa-miR1423-5p_L-2R+2	GCAACTACACGTTGGGCGCTCGAT	1.29435	0.442345	0.341751	-1.54898
miR1425	1	csl-miR1425-5p	osa-miR1425-5p	TAGGATTCAATCCTTGCTGCT	1.75977	2.20118	1.25083	0.322888
miR1448	1	csl-miR1448	ptc-miR1448_L+1R+1	TCTTTCCAACGCCTCCCATACC	0.01	0.878024	87.8024	6.45619
miR1507	1	csl-miR1507a	gma-miR1507a	TCTCATTCCATACATCGTCTGA	0.01	4.48059	448.059	8.80754
miR1509	1	csl-miR1509a	gma-miR1509a	TTAATCAAGGAAATCACGGTCG	0.01	0.269839	26.9839	4.75402
miR1510	2	csl-miR1510b-3p	gma-miR1510b-3p_R+1	TGTTGTTTTACCTATTCCACCT	0.01	1.05935	105.935	6.72704
		csl-miR1510b-5p	gma-miR1510b-5p_R-1	AGGGATAGGTAAAACAACTAC	0.01	0.269839	26.9839	4.75402
miR1511	1	csl-miR1511	gma-miR1511_R-2_1ss5AC	AACCCGGCTCTGATACCA	0.01	0.138253	13.8253	3.78923
miR1850	1	csl-miR1850.1	osa-miR1850.1	TGGAAAGTTGGGAGATTGGGG	0.01	0.27682	27.682	4.79088
miR1862	1	csl-miR1862e	osa-miR1862e	CTAGATTTGTTTATTTTGGGACGG	0.01	0.878024	87.8024	6.45619
miR1876	1	csl-miR1876	osa-miR1876	ATAAGTGGGTTTGTGGGCTGGCCC	0.01	0.27682	27.682	4.79088
miR2109	1	csl-miR2109-3p	gma-miR2109-3p	GGAGGCGTAGATACTCACACC	0.01	0.53301	53.301	5.73609
miR2118	4	csl-miR2118a-3p	gma-miR2118a-3p_R+1	TTGCCGATTCCACCCATTCCTA	0.01	1.5857	158.57	7.30897
		csl-miR2118b	osa-miR2118b_1ss6GA	TTCCCAATGCCTCCCATTCCTA	0.01	0.04526	4.526	2.17824
		csl-miR2118f	osa-miR2118f_L-1	TCCTGATGCCTCCCATTCCTA	2.46101	1.24947	0.507706	-0.977935
		csl-miR2118o	osa-miR2118o	CTCCTGATGCCTCCCAAGCCTA	0.01	0.442345	44.2345	5.4671
miR2275	3	csl-miR2275b-3p	zma-miR2275b-3p_1ss22AG	TTCAGTTTCCTCTAATATCTCG	0.357288	0.01	0.0279886	-5.15901
		csl-miR2275b-5p	zma-miR2275b-5p_1ss12CG	AGGATTAGAGGGAACTGAACC	4.1177	1.35743	0.329658	-1.60096
		csl-miR2275c	osa-miR2275c_R-2	AGAATTGGAGGAAAACAAACT	3.5478	4.49131	1.26594	0.340213
miR3522	1	csl-miR3522	gma-miR3522_L+2	TGAGACCAAATGAGCAGCTGA	0.01	15.797	1579.7	10.6254
miR3624	1	csl-miR3624-3p	vvi-miR3624-3p_R-2	TCAGGGCAGCAGCATACTA	0.01	0.546973	54.6973	5.7734
miR3630	1	csl-miR3630-3p	han-miR3630-3p_L-2R-1_1ss18TC	TGGGAATCTCTCTGACGCT	0.530774	0.01	0.0188404	-5.73003
miR4412	1	csl-miR4412-5p	gma-miR4412-5p	TGTTGCGGGTATCTTTGCCTC	0.01	0.269839	26.9839	4.75402
miR4413	1	csl-miR4413a	gma-miR4413a_L+1	TAAGAGAATTGTAAGTCACTG	0.01	0.269839	26.9839	4.75402
miR4995	1	csl-miR4995	gma-miR4995_L-1R+4	GGCAGTGGCTTGGTTAAGGGAACC	22.0212	41.1416	1.86827	0.901704
miR4996	1	csl-miR4996	gma-miR4996_R+1	TAGAAGCTCCCCATGTTCTCA	0.01	6.58596	658.596	9.36325
miR5054	1	csl-miR5054	bdi-miR5054_1ss10TA	TCCCCACGGACGGCGCCA	1.29435	0.01	0.00772588	-7.01608
miR5072	1	csl-miR5072	osa-miR5072_L-3_1ss12CT	TTCCCCAGTGGAGTCGCCA	0.01	0.796182	79.6182	6.31503
miR5077	1	csl-miR5077	osa-miR5077_1ss5GA	GTTCACGTCGGGTTCACCA	0.01	0.138253	13.8253	3.78923
miR5139	1	csl-miR5139	rgl-miR5139_L+2	CGAAACCTGGCTCTGATACCA	4.85463	8.9921	1.85227	0.889297
miR5368	1	csl-MIR5368-3p	gma-MIR5368-p3	CTGGGATTGGCTTTGGGC	6.16038	6.87553	1.11609	0.158452
miR5372	1	csl-miR5372	gma-miR5372	TTGTTCGATAAAACTGTTGTG	0.01	0.269839	26.9839	4.75402
miR5527	1	csl-miR5527	osa-miR5527	TCTCAGCCAGGGCAGTAACAG	0.01	0.817127	81.7127	6.35249
miR5530	1	csl-miR5530	osa-miR5530	AGTGGTGTCGTATTACCTGCC	0.650509	0.01	0.0153726	-6.0235
miR5724	1	csl-miR5724	bra-miR5724_R-3_1ss12TC	AACCGCCGGTTCGATAAT	0.328588	1.415	4.3063	2.10645
miR5770	1	csl-miR5770a	gma-miR5770a	TTAGGACTATGGTTTGGACGA	0.01	0.269839	26.9839	4.75402
miR5792	1	csl-miR5792	osa-miR5792_1ss22AC	GATGACAGCGGTGGTTCGGACCTC	0.97243	0.01	0.0102835	-6.60352
miR5796	1	csl-miR5796	osa-miR5796	TCATTCAGGATTGAAGCCGCC	2.42898	0.01	0.00411695	-7.92421
miR5818	1	csl-miR5818	osa-miR5818	TCGAACTAGAAGGGCCAGGTT	0.01	2.16789	216.789	7.76015
miR6300	1	csl-miR6300	gma-miR6300_R+1	GTCGTTGTAGTATAGTGGT	11.0203	6.32279	0.573743	-0.801525
miR6478	3	csl-miR6478-2	ptc-miR6478_R+2_1ss21GA	CCGACCTTAGCTCAGTTGGTAGA	3.38745	10.8789	3.21152	1.68326
		csl-miR6478-1	ptc-miR6478_R-2_1ss4AG	CCGGCCTTAGCTCAGTTGG	199.975	1129.21	5.64676	2.49742
		csl-miR6478	ptc-miR6478_R-2_1ss6CT	CCGACTTTAGCTCAGTTGG	2.31908	2.35371	1.01493	0.0213824
miR7700	1	csl-MIR7700-5p	mtr-MIR7700-p5_1ss3TA	TCAGTGGTGGTGGTGGTGG	0.97243	2.16789	2.22936	1.15663
miR8005	1	csl-MIR8005c-3p	stu-MIR8005c-p3_1ss7AG	TTTAGGGTTTAGGGTTTAGG	3.66417	2.5068	0.684139	-0.547638
miR7972	1	csl-miR7972	rgl-miR7972	TTGTCAGGCTTGTTATTCTCC	0.01	5.79645	579.645	9.17903
miR8155	2	csl-miR8155-1	cpa-miR8155_L+1	GTAACCTGGCTCTGATACCA	0.530774	0.53301	1.00421	0.00606519
		csl-miR8155	cpa-miR8155_L-1_1ss7GC	AACCTCGCTCTGATACCA	0.01	0.269839	26.9839	4.75402
miR8175	1	csl-miR8175	ath-miR8175_L+2_1ss4AT	TCGTTCCCCGGCAACGGCGCCA	1.29435	5.28073	4.07983	2.02851
miR9558	1	csl-MiR9558-5p	bra-MIR9558-p5_1ss15GT	CACTGTGGCAAAGATATG	1.57899	2.14362	1.35759	0.441045
miR-mapped miRNA in database
MIR-mapped pre-miRNA in database
After normalization, if the normalized read count of a given miRNA is zero, the expression value is set to 0.01

## Sheet:  S2.novel miRNAs
Detailed information of identified novel miRNAs			Detailed information of identified novel miRNAs
miRNA name	precursor of miRNA	nt	precursor of structure	miRNA sequence(5'–3')	Size (nt)	arm	CG%	dG	MFEI	Mean		Fold change
										AG	CG	FC(CG(mean)/AG(mean))	log2(FC)
csl-nmiR1	gtACCGTCCGACGGACCGCTttcgggtcttgcattgccagcaacgcgtgcatcccataggcctcacaggcctcacaggtgcaggcctcacaggcctcacaggggcaggggcccacgcccaAGGGCGTTCCGTCGGACGGGTTcggcgtttggttgaacgggccttgcatccctacgagatgcacgcattgcaaagcaatgcaagcccaagggcgttcccgctggacggatgcaag	235	(((((((((..(((..(((..(.(((.((((((((((..((((.(((((((((....((((((...((((((((....)).))))))...))))))...((((((((((.(((.((((....))))...(((((((....)))))))...........)))))))))..))))....))))))))).))))...))))))))))))).)..)))...)))..)))))).)))...	AGGGCGTTCCGTCGGACGGGTT	22	3p	63.8	-128.3	0.9	7.70765	2.0162	0.261584	-1.93465
csl-nmiR2	aaatgaGCCTACAGTCACTTTGGCTctatatagaGCCAAAGTGACTGCAGGCTcaatt	58	...(((((((.((((((((((((((((....)))))))))))))))).)))))))...	GCCAAAGTGACTGCAGGCT	19	3p	43.1	-41.9	1.7	0.530774	0.79983	1.50691	0.591596
csl-nmiR3	tcaaggcaTGGTGAAACGTGACCAATtctcgctcgtggcggctcgtatctagccgccccaTCTCTGCATTGGGCTGGATCTgttgatcagtccaatgcagagatggggcaca	112	....(((.((((........))))....((((.....))))..........)))((((((((((((((((((((((.(((....)))))))))))))))))))))))))...	TCTCTGCATTGGGCTGGATCT	21	3p	55.4	-59.6	1	112.474	105.221	0.935509	-0.0961762
csl-nmiR4	gattctacacgcgctcagcatttttgctatggctttcatgtgaGCCATGACAAGAATGCTGGGCCgctggaagc	74	..(((((..((.((((((((((((((..(((((((......)))))))..)))))))))))))))).)))))..	GCCATGACAAGAATGCTGGGCC	22	3p	51.4	-37.6	1	0.530774	5.63967	10.6254	3.40944
csl-nmiR5	attgaGCCTGCAGTCACTTTGGCTctatatagaGCCAAAGTGACTGTAGGCTcatt	56	..((((((((((((((((((((((((....))))))))))))))))))))))))..	GCCTACAGTCACTTTGGCT	19	5p	44.6	-46.5	1.9	0.01	0.27682	27.682	4.79088
csl-nmiR6	tgtgccccatctctgcattggactgatcaacagatccagcccaaTGCAGAGATGGGGCGGCTagatacgagccgccacgagcgagaatTGGTCACGTTTCACCATGccttga	112	...((((((((((((((((((.((((((....))).))).))))))))))))))))))((((.......))))........((((...((((........))))...)))).	TGCAGAGATGGGACGGCT	18	5p	55.4	-53.7	0.9	12.4476	6.16602	0.49536	-1.01345
After normalization, if the normalized read count of a given miRNA is zero, the expression value is set to 0.01

## Sheet: S3. All target genes 
The putative target genes of all identified miRNAs
Family	miRNA name	Hit in miRbase	Gene ID	Target gene anotation
miR156	csl-miR156a	osa-miR156a	68051	-
miR159	csl-miR159a-5p	bdi-miR159a-5p	33233	-
	csl-miR159a-3p	bdi-miR159a-3p_1ss14GT	66493	Ethylene-responsive transcription factor
miR164	csl-miR164a-1	ath-miR164a	23261	-
			27423	Beta-amylase 1
			43000
			46777	DNA repair protein RecN
			66732	Bifunctional protein
	csl-miR164a	osa-miR164a	23261	-
			27423	Beta-amylase 1, chloroplastic OS=Arabidopsis thaliana GN=BAM1 PE=1 SV=1
			43000	-
			46777	DNA repair protein RecN OS=Streptomyces coelicolor (strain ATCC BAA-471 / A3(2) / M145) GN=recN PE=3 SV=1
			66732	Bifunctional protein STORR OS=Papaver somniferum GN=STORR PE=1 SV=1
miR166	csl-miR166a-5p-1	osa-miR166a-5p	64129	DNA-binding protein RHL1 OS=Arabidopsis thaliana GN=RHL1 PE=1 SV=1
	csl-miR166a-5p	zma-miR166a-5p	18896	O-methyltransferase MdmC OS=Streptomyces mycarofaciens GN=mdmC PE=3 SV=1
			56624	-
			63964	-
	csl-miR166h-5p	osa-miR166h-5p	42889	-
			56144	-
	csl-MIR166b-3p	bna-MIR166b-p3	31945	-
			33311	-
			34503	-
			41263	SPX domain-containing membrane protein
			43136	-
			45684	-
			48086	Molybdate-anion transporter OS=Xenopus tropicalis GN=mfsd5 PE=2 SV=1
			53546	-
			53931	-
			56024	Protein argonaute-2 OS=Homo sapiens GN=AGO2 PE=1 SV=3
			56491	-
			56926	MORC family CW-type zinc finger protein
			57158	-
			57857	-
			58173	-
			58301	-
			58896	-
			59539	-
			60295	-
			60461	-
			60595	-
			61159	Splicing coactivator
			61936	-
			62452	-
			63397	-
			64071	-
			64996	Transmembrane protein 56 OS=Homo sapiens GN=TMEM56 PE=1 SV=1
			66759	-
	csl-MIR166b-5p	bna-MIR166b-p5_1ss2GA	24008	-
			34503	-
			41263	SPX domain-containing membrane protein OsI_17046 OS=Oryza sativa subsp. indica GN=OsI_17046 PE=3 SV=1
			43136	-
			53546	-
			56024	Protein argonaute-2 OS=Homo sapiens GN=AGO2 PE=1 SV=3
			56491	-
			56926	MORC family CW-type zinc finger protein 3 OS=Mus musculus GN=Morc3 PE=1 SV=1
			57158	-
			57857	-
			58173	-
			58301	-
			58896	-
			58976	-
			59539	-
			60295	-
			60461	-
			60595	-
			61159	-
			61936	-
			62452	-
			63397	-
			64071	-
			64996	Transmembrane protein 56 OS=Homo sapiens GN=TMEM56 PE=1 SV=1
			66759	-
miR167	csl-miR167e	gma-miR167e	18717	Serine/threonine-protein kinase CTR1 OS=Arabidopsis thaliana GN=CTR1 PE=1 SV=1
			19013	Acetolactate synthase, catabolic OS=Klebsiella pneumoniae GN=budB PE=1 SV=1
			40855	Aminopeptidase Ey OS=Gallus gallus GN=ANPEP PE=1 SV=1
			47370	4-alpha-glucanotransferase DPE1, chloroplastic/amyloplastic OS=Arabidopsis thaliana GN=DPE1 PE=1 SV=1
			54727	Small ubiquitin-related modifier 1 OS=Oryza sativa subsp. japonica GN=SUMO1 PE=1 SV=1
			66937	Probable proteasome inhibitor OS=Arabidopsis thaliana GN=At3g53970 PE=1 SV=1
miR168	csl-miR168-4	cme-miR168_R+1_1ss3GT	46284	ABC transporter C family member 2 OS=Arabidopsis thaliana GN=ABCC2 PE=1 SV=2
	csl-miR168a-5p	osa-miR168a-5p_2ss14AG21CA	67545	-
miR171	csl-miR171a	mdm-miR171a	60000	Kelch-like protein 23 OS=Mus musculus GN=Klhl23 PE=2 SV=1
			66379	-
miR172	csl-miR172a-1	ath-miR172a	56520	-
miR319	csl-miR319	cca-miR319_L+1R-1_1ss3TG	63494	-
	csl-miR319a-5p	mtr-miR319a-5p_R+1	55081	-
	csl-MIR319a-5p	ppt-MIR319a-p5_1ss2CA	14280	Iron-sulfur protein NUBPL OS=Mus musculus GN=Nubpl PE=1 SV=2
			14612	Glyoxal reductase OS=Bacillus subtilis (strain 168) GN=yvgN PE=1 SV=1
			19779	Auxin transporter-like protein 1 OS=Medicago truncatula GN=LAX1 PE=2 SV=1
			22455	Monodehydroascorbate reductase OS=Solanum lycopersicum GN=AFRR PE=1 SV=1
			25019	12-oxophytodienoate reductase 1 OS=Oryza sativa subsp. japonica GN=OPR1 PE=2 SV=1
			28956	BEACH domain-containing protein B OS=Arabidopsis thaliana GN=BCHB PE=3 SV=1
			33977	Monodehydroascorbate reductase OS=Solanum lycopersicum GN=AFRR PE=1 SV=1
			40212	DnaJ homolog subfamily C GRV2 OS=Arabidopsis thaliana GN=GRV2 PE=1 SV=1
			43582	Protoporphyrinogen oxidase 1, chloroplastic OS=Arabidopsis thaliana GN=PPOX1 PE=1 SV=1
			48005	Very-long-chain 3-oxoacyl-CoA reductase 1 OS=Arabidopsis thaliana GN=KCR1 PE=1 SV=1
			48381	-
			62132	-
			66826	K(+) efflux antiporter 1, chloroplastic OS=Arabidopsis thaliana GN=KEA1 PE=1 SV=2
			67182	E3 ubiquitin-protein ligase UPL3 OS=Arabidopsis thaliana GN=UPL3 PE=1 SV=1
			67189	26S proteasome non-ATPase regulatory subunit 13 homolog B OS=Arabidopsis thaliana GN=RPN9B PE=1 SV=1
			68114	Uncharacterized RNA-binding protein C328.05 OS=Schizosaccharomyces pombe (strain 972 / ATCC 24843) GN=SPAC328.05 PE=3 SV=3
miR393	csl-miR393a-1	gma-miR393a_1ss21CT	18056	Diphthine methyl ester synthase OS=Dictyostelium discoideum GN=dph5 PE=3 SV=1
miR394	csl-miR394a-5p-1	gma-miR394a-5p	57673	30S ribosomal protein S5 OS=Cytophaga hutchinsonii (strain ATCC 33406 / NCIMB 9469) GN=rpsE PE=3 SV=1
			61026	Glycerophosphodiester phosphodiesterase GDE1 OS=Ashbya gossypii (strain ATCC 10895 / CBS 109.51 / FGSC 9923 / NRRL Y-1056) GN=GDE1 PE=3 SV=2
miR396	csl-miR396a-3p-1	ath-miR396a-3p_1ss12CT	20752	Magnesium protoporphyrin IX methyltransferase, chloroplastic OS=Arabidopsis thaliana GN=CHLM PE=1 SV=1
			26298	Signal recognition particle 54 kDa protein, chloroplastic OS=Arabidopsis thaliana GN=FFC PE=1 SV=1
	csl-miR396a-3p	mtr-miR396a-3p_L-1	12124	2-methyl-6-phytyl-1,4-hydroquinone methyltransferase 2, chloroplastic OS=Oryza sativa subsp. japonica GN=Os12g0615400 PE=2 SV=2
	csl-miR396a-5p-1	ath-miR396a-5p	21423	Oxysterol-binding protein 9 OS=Dictyostelium discoideum GN=osbI PE=3 SV=1
			33029	-
			42188	Helicase and polymerase-containing protein TEBICHI OS=Arabidopsis thaliana GN=TEB PE=2 SV=1
			53136	Phospho-2-dehydro-3-deoxyheptonate aldolase 2, chloroplastic OS=Arabidopsis thaliana GN=DHS2 PE=2 SV=2
			65695	Initiation factor 2 subunit family;Phosphotransferase enzyme family;Response regulator receiver domain;CCT motif
	csl-miR396b	aqc-miR396b_R+2	53136	Phospho-2-dehydro-3-deoxyheptonate aldolase 2, chloroplastic OS=Arabidopsis thaliana GN=DHS2 PE=2 SV=2
	csl-MIR396a-5p	vvi-MIR396a-p5_1ss17TA	1016	Beta-adaptin-like protein A OS=Arabidopsis thaliana GN=BETAA-AD PE=1 SV=1
			14943	Choline transporter-like protein 5-A (Fragment) OS=Danio rerio GN=slc44a5a PE=3 SV=1
			21475	Eukaryotic translation initiation factor 3 subunit G OS=Mus musculus GN=Eif3g PE=1 SV=2
			21583	Protein SYM1 OS=Saccharomyces cerevisiae (strain ATCC 204508 / S288c) GN=SYM1 PE=1 SV=1
			24598	Transmembrane protein 87B OS=Mus musculus GN=Tmem87b PE=2 SV=1
			31812	Putative mannan endo-1,4-beta-mannosidase 4 OS=Arabidopsis thaliana GN=MAN4 PE=3 SV=1
			36814	Superoxide dismutase [Fe], chloroplastic (Fragment) OS=Nicotiana plumbaginifolia GN=SODB PE=2 SV=1
			44473	Large-conductance mechanosensitive channel OS=Lactobacillus gasseri (strain ATCC 33323 / DSM 20243 / JCM 1131 / NCIMB 11718 / AM63) GN=mscL PE=3 SV=1
			45705	-
			46372	MPN domain-containing protein OS=Danio rerio GN=mpnd PE=2 SV=1
			52074	ADP,ATP carrier protein OS=Parachlorella kessleri PE=3 SV=1
			63166	DNA polymerase epsilon subunit D OS=Schizosaccharomyces pombe (strain 972 / ATCC 24843) GN=dpb4 PE=1 SV=1
			68092	Subtilisin-like protease 3 OS=Pseudogymnoascus destructans (strain ATCC MYA-4855 / 20631-21) GN=SP3 PE=1 SV=1
miR397	csl-miR397a	gma-miR397a	49381	Uridine-cytidine kinase C OS=Dictyostelium discoideum GN=udkC PE=3 SV=1
			55915	-
			65988	-
miR398	csl-miR398c	gma-miR398c_L+2R-2	67190	-
miR408	csl-miR408-3p	osa-miR408-3p_L-1R+1	39323	Protein strawberry notch homolog 1 OS=Mus musculus GN=Sbno1 PE=1 SV=2
			41763	-
			43769	Folylpolyglutamate synthase, mitochondrial OS=Bos taurus GN=FPGS PE=2 SV=1
			47237	Centrosomal protein of 164 kDa OS=Homo sapiens GN=CEP164 PE=1 SV=3
			47507	Probable helicase MAGATAMA 3 OS=Arabidopsis thaliana GN=MAA3 PE=2 SV=1
			59838	tRNA modification GTPase MnmE OS=Synechococcus elongatus (strain PCC 7942) GN=mnmE PE=3 SV=3
			59838	tRNA modification GTPase MnmE OS=Synechococcus elongatus (strain PCC 7942) GN=mnmE PE=3 SV=3
			61816	-
csl-MIR414-5p	csl-MIR414-5p	ath-MIR414-p5_1ss1TA	14270	Magnesium transporter MRS2-11, chloroplastic OS=Arabidopsis thaliana GN=MRS2-11 PE=1 SV=1
			14921	Protein FORGETTER 1 OS=Arabidopsis thaliana GN=FGT1 PE=1 SV=1
			16341	DEAD-box ATP-dependent RNA helicase 28 OS=Oryza sativa subsp. japonica GN=Os12g0481100 PE=2 SV=2
			32672	-
			33101	-
			35168	-
			39196	Transcriptional repressor ILP1 OS=Arabidopsis thaliana GN=ILP1 PE=1 SV=1
			39790	-
			40081	-
			41503	Probable ribosome-binding factor A, chloroplastic OS=Arabidopsis thaliana GN=At4g34730 PE=2 SV=2
			44255	Tobamovirus multiplication protein 2A OS=Arabidopsis thaliana GN=TOM2A PE=1 SV=1
			44563	BUD13 homolog OS=Gallus gallus GN=BUD13 PE=2 SV=1
			45911	Translocase of chloroplast 34 OS=Pisum sativum GN=TOC34 PE=1 SV=1
			46230	-
			46338	Probable protein phosphatase 2C 11 OS=Oryza sativa subsp. japonica GN=Os02g0180000 PE=2 SV=1
			46531	Serine/threonine-protein phosphatase 4 regulatory subunit 3-B OS=Xenopus laevis GN=ppp4r3b-b PE=2 SV=1
			47678	Transcription elongation factor SPT6 homolog OS=Arabidopsis thaliana GN=SPT6 PE=1 SV=1
			48307	Serine/arginine-rich SC35-like splicing factor SCL33 OS=Arabidopsis thaliana GN=SCL33 PE=1 SV=1
			48741	SWI/SNF-related matrix-associated actin-dependent regulator of chromatin subfamily A-like protein 1 OS=Bos taurus GN=SMARCAL1 PE=2 SV=2
			49161	-
			49174	-
			49289	Nucleosome assembly protein 1;4 OS=Nicotiana tabacum GN=NAP1;4 PE=1 SV=1
			53345	Eukaryotic translation initiation factor 3 subunit B OS=Nicotiana tabacum GN=TIF3B1 PE=2 SV=1
			54037	Ribosome maturation factor RimM OS=Nostoc punctiforme (strain ATCC 29133 / PCC 73102) GN=rimM PE=3 SV=1
			54275	-
			55057	-
			55347	-
			56052	Bromodomain and WD repeat-containing protein 3 OS=Homo sapiens GN=BRWD3 PE=1 SV=2
			56864	Protein TIPIN homolog OS=Drosophila melanogaster GN=CG10336 PE=2 SV=2
			57833	Serine/threonine-protein kinase 19 OS=Homo sapiens GN=STK19 PE=1 SV=2
			58374	-
			59806	-
			63025	-
			64129	DNA-binding protein RHL1 OS=Arabidopsis thaliana GN=RHL1 PE=1 SV=1
			64334	Eukaryotic translation initiation factor 5 OS=Zea mays GN=EIF5 PE=2 SV=1
			65198	Uncharacterized protein OsI_027940 OS=Oryza sativa subsp. indica GN=OsI_027940 PE=1 SV=2
			65292	-
			65482	DExH-box ATP-dependent RNA helicase DExH13 OS=Arabidopsis thaliana GN=BRR2B PE=2 SV=1
			65980	Large proline-rich protein bag6-B OS=Xenopus laevis GN=Bag6-b PE=2 SV=1
			66556	Helicase-like transcription factor OS=Mus musculus GN=Hltf PE=1 SV=1
			67358	CTD small phosphatase-like protein 2 OS=Dictyostelium discoideum GN=ctdspl2 PE=3 SV=1
			68353	-
miR444	csl-miR444c	bdi-miR444c	43936	CCR4-NOT transcription complex subunit 3 OS=Homo sapiens GN=CNOT3 PE=1 SV=1
			47190	Probable serine/threonine-protein kinase DDB_G0281745 OS=Dictyostelium discoideum GN=DDB_G0281745 PE=3 SV=1
miR482	csl-miR482a-5p	mdm-miR482a-5p_L-1R-1_1ss20AT	46982	Pepsin A OS=Rhinolophus ferrumequinum GN=PGA PE=2 SV=1
			52322	Acyl-lipid (8-3)-desaturase OS=Physcomitrella patens subsp. patens GN=DES5 PE=1 SV=1
			55361	DNA polymerase delta small subunit OS=Oryza sativa subsp. japonica GN=POLD2 PE=2 SV=1
	csl-miR482b-3p	gma-miR482b-3p	22859	ATPase ASNA1 homolog OS=Nematostella vectensis GN=v1g161623 PE=3 SV=1
			59869	-
miR528	csl-miR528-5p	osa-miR528-5p	49000	Fatty acid synthase OS=Gallus gallus GN=FASN PE=1 SV=5
			67754	Cyclin-T1-4 OS=Oryza sativa subsp. japonica GN=CYCT1-1 PE=2 SV=1
miR1511	csl-miR1511	gma-miR1511_R-2_1ss5AC	4871	WD repeat-containing protein RUP1 OS=Arabidopsis thaliana GN=RUP1 PE=1 SV=1
			43838	Beta-1,3-glucan-binding protein OS=Penaeus monodon PE=2 SV=1
			54823	Peroxisomal fatty acid beta-oxidation multifunctional protein MFP2 OS=Arabidopsis thaliana GN=MFP2 PE=1 SV=1
miR1850	csl-miR1850.1	osa-miR1850.1	59635	-
miR2118	csl-miR2118f	osa-miR2118f_L-1	64515	-
miR2275	csl-miR2275b-3p	zma-miR2275b-3p_1ss22AG	23091	Uncharacterized RNA-binding protein C1827.05c OS=Schizosaccharomyces pombe (strain 972 / ATCC 24843) GN=SPCC1827.05c PE=3 SV=1
	csl-miR2275c	osa-miR2275c_R-2	33362	-
			35341	Putative glucose-6-phosphate 1-epimerase OS=Cenchrus ciliaris PE=2 SV=1
miR3624	csl-miR3624-3p	vvi-miR3624-3p_R-2	8699	Nuclear polyadenylated RNA-binding protein 4 OS=Saccharomyces cerevisiae (strain ATCC 204508 / S288c) GN=HRP1 PE=1 SV=1
			13921	Amino-acid permease BAT1 OS=Arabidopsis thaliana GN=BAT1 PE=2 SV=2
			26914	Translocase of chloroplast 120, chloroplastic OS=Arabidopsis thaliana GN=TOC120 PE=1 SV=1
			28734	NADH dehydrogenase [ubiquinone] 1 beta subcomplex subunit 10-B OS=Arabidopsis thaliana GN=At3g18410 PE=2 SV=1
			37582	Probable potassium transporter 2 OS=Oryza sativa subsp. japonica GN=HAK2 PE=2 SV=1
			42053	-
			47533	Putative cytochrome P450 CYP13A7 OS=Caenorhabditis elegans GN=cyp-13A7 PE=3 SV=1
			55395	ATP-binding cassette sub-family A member 3 OS=Mus musculus GN=Abca3 PE=1 SV=3
			56577	-
			62329	-
			63277	Protein DR_1172 OS=Deinococcus radiodurans (strain ATCC 13939 / DSM 20539 / JCM 16871 / LMG 4051 / NBRC 15346 / NCIMB 9279 / R1 / VKM B-1422) GN=DR_1172 PE=1 SV=1
			63567	DNA-dependent protein kinase catalytic subunit OS=Xenopus laevis GN=prkdc PE=2 SV=1
			64358	-
			65316	ATP-dependent RNA helicase DEAH13 OS=Arabidopsis thaliana GN=FAS4 PE=2 SV=1
			65894	Cytochrome b-c1 complex subunit 9 OS=Solanum tuberosum PE=1 SV=1
			66962	Transcription factor VIP1 OS=Arabidopsis thaliana GN=VIP1 PE=1 SV=1
miR3630	csl-miR3630-3p	han-miR3630-3p_L-2R-1_1ss18TC	30566	Cullin-associated NEDD8-dissociated protein 1 OS=Arabidopsis thaliana GN=CAND1 PE=1 SV=1
			37599	1,4-dihydroxy-2-naphthoyl-CoA synthase, peroxisomal OS=Arabidopsis thaliana GN=MENB PE=1 SV=2
			42571	-
			48029	-
			55169	-
			64071	-
miR4996	csl-miR4996	gma-miR4996_R+1	27890	GDP-mannose transporter GONST4 OS=Arabidopsis thaliana GN=GONST4 PE=2 SV=1
miR5054	csl-miR5054	bdi-miR5054_1ss10TA	12792	Ribonucleoside-diphosphate reductase small chain B OS=Arabidopsis thaliana GN=RNR2B PE=2 SV=1
			23114	Vegetative incompatibility protein HET-E-1 OS=Podospora anserina GN=HET-E1 PE=3 SV=1
			23789	-
			24964	ATP-dependent zinc metalloprotease FTSH 7, chloroplastic OS=Oryza sativa subsp. japonica GN=FTSH7 PE=3 SV=1
			33699	RNA 3'-terminal phosphate cyclase OS=Mus musculus GN=RtcA PE=1 SV=2
			46284	ABC transporter C family member 2 OS=Arabidopsis thaliana GN=ABCC2 PE=1 SV=2
			46964	-
			47829	Adenylosuccinate synthetase, chloroplastic OS=Ostreococcus tauri GN=PURA PE=3 SV=2
			48033	Urea-proton symporter DUR3 OS=Oryza sativa subsp. japonica GN=DUR3 PE=1 SV=1
			49276	ATP-dependent DNA helicase Q-like 5 OS=Arabidopsis thaliana GN=RECQL5 PE=2 SV=2
			55803	-
			57209	-
			57342	Methionine--tRNA ligase OS=Clostridium tetani (strain Massachusetts / E88) GN=metG PE=3 SV=1
			65874	Phosphatidylinositol 4-kinase gamma 3 OS=Arabidopsis thaliana GN=PI4KG3 PE=2 SV=1
			67152	-
miR5072	csl-miR5072	osa-miR5072_L-3_1ss12CT	13602	Vesicle-fusing ATPase OS=Arabidopsis thaliana GN=NSF PE=2 SV=2
			18513	RNA polymerase II transcription factor B subunit 2 OS=Arabidopsis thaliana GN=TFB2 PE=2 SV=1
			34629	-
			38927	-
			39101	Probable serine/threonine-protein kinase DDB_G0291350 OS=Dictyostelium discoideum GN=DDB_G0291350 PE=3 SV=1
			39545	Narbonolide/10-deoxymethynolide synthase PikA2, modules 3 and 4 OS=Streptomyces venezuelae GN=pikAII PE=1 SV=1
			47382	Translation factor GUF1 homolog, mitochondrial OS=Arabidopsis thaliana GN=At5g39900 PE=2 SV=1
			48424	Putative quercetin 2,3-dioxygenase PA1210 OS=Pseudomonas aeruginosa (strain ATCC 15692 / DSM 22644 / CIP 104116 / JCM 14847 / LMG 12228 / 1C / PRS 101 / PAO1) GN=PA1210 PE=3 SV=1
			48735	Amino-acid permease BAT1 homolog OS=Oryza sativa subsp. japonica GN=BAT1 PE=2 SV=1
			57853	Transcription factor LUX OS=Arabidopsis thaliana GN=LUX PE=1 SV=1
			58514	-
			63483	3-phosphoshikimate 1-carboxyvinyltransferase, chloroplastic OS=Brassica napus PE=3 SV=1
			65634	Small subunit processome component 20 homolog OS=Mus musculus GN=Utp20 PE=1 SV=2
			68195	-
miR5077	csl-miR5077	osa-miR5077_1ss5GA	42569	-
csl-MIR5368-3p	csl-MIR5368-3p	gma-MIR5368-p3	23589	Probable lactoylglutathione lyase, chloroplastic OS=Arabidopsis thaliana GN=At1g67280 PE=1 SV=1
			27229	AP-4 complex subunit mu OS=Arabidopsis thaliana GN=AP4M PE=2 SV=1
			35186	ABC transporter B family member 21 OS=Arabidopsis thaliana GN=ABCB21 PE=1 SV=2
			38487	Isobutyryl-CoA dehydrogenase, mitochondrial OS=Dictyostelium discoideum GN=acad8 PE=3 SV=1
			39938	Sn1-specific diacylglycerol lipase alpha OS=Mus musculus GN=Dagla PE=1 SV=2
			40611	-
			45296	Pre-mRNA-splicing factor sap114 OS=Schizosaccharomyces pombe (strain 972 / ATCC 24843) GN=sap114 PE=1 SV=1
			46227	tRNA-splicing ligase RtcB homolog OS=Micromonas commoda (strain RCC299 / NOUM17 / CCMP2709) GN=MICPUN_59883 PE=3 SV=1
			46461	Sacsin OS=Mus musculus GN=Sacs PE=1 SV=2
			46627	-
			48546	-
			52093	U4/U6 small nuclear ribonucleoprotein Prp3 OS=Bos taurus GN=PRPF3 PE=2 SV=1
			52390	-
			55081	-
			55326	-
			55530	Centromere protein J OS=Mus musculus GN=Cenpj PE=2 SV=2
			55544	-
			56794	Exosome complex component RRP43 OS=Homo sapiens GN=EXOSC8 PE=1 SV=1
			56864	Protein TIPIN homolog OS=Drosophila melanogaster GN=CG10336 PE=2 SV=2
			58299	-
			58605	Ankyrin-2 OS=Mus musculus GN=Ank2 PE=1 SV=2
			59803	-
			60531	Lysine-specific demethylase JMJ25 OS=Arabidopsis thaliana GN=JMJ25 PE=1 SV=1
			61766	-
			63572	Photosystem II 22 kDa protein, chloroplastic OS=Spinacia oleracea GN=PSBS PE=1 SV=1
			64322	PHD and RING finger domain-containing protein 1 OS=Homo sapiens GN=PHRF1 PE=1 SV=3
			65015	-
			66266	Nucleolar complex protein 4 homolog OS=Danio rerio GN=noc4l PE=2 SV=1
			67210	Protein TIC 55, chloroplastic OS=Arabidopsis thaliana GN=TIC55 PE=1 SV=1
			67240	-
			68290	-
miR5372	csl-miR5372	gma-miR5372	53769	-
miR5527	csl-miR5527	osa-miR5527	31326	Probable protein S-acyltransferase 16 OS=Arabidopsis thaliana GN=PAT16 PE=2 SV=1
			48762	Alpha-1,2-mannosyltransferase MNN21 OS=Candida albicans (strain SC5314 / ATCC MYA-2876) GN=MNN21 PE=3 SV=1
			57137	-
			59699	-
			60062	-
miR5724	csl-miR5724	bra-miR5724_R-3_1ss12TC	58133	-
miR5796	csl-miR5796	osa-miR5796	15294	Probable protein phosphatase 2C 8 OS=Arabidopsis thaliana GN=At1g18030 PE=2 SV=2
miR6300	csl-miR6300	gma-miR6300_R+1	33046
			47246	Glucose 1-dehydrogenase OS=Bacillus subtilis (strain 168) GN=gdh PE=2 SV=2
miR6478	csl-miR6478-1	ptc-miR6478_R-2_1ss4AG	16525	1-deoxy-D-xylulose-5-phosphate synthase 1, chloroplastic OS=Oryza sativa subsp. japonica GN=CLA1 PE=2 SV=2
			46777	DNA repair protein RecN OS=Streptomyces coelicolor (strain ATCC BAA-471 / A3(2) / M145) GN=recN PE=3 SV=1
	csl-miR6478	ptc-miR6478_R-2_1ss6CT	27212	Aconitate hydratase, mitochondrial OS=Gracilaria gracilis PE=3 SV=1
			44340	Fatty acid desaturase OS=Bacillus subtilis (strain 168) GN=des PE=2 SV=1
			66126	-
csl-MIR7700-5p	csl-MIR7700-5p	mtr-MIR7700-p5_1ss3TA	13471	Lysine-specific demethylase 5A OS=Mus musculus GN=Kdm5a PE=1 SV=2
			15593	Regulatory-associated protein of TOR 1 OS=Arabidopsis thaliana GN=RAPTOR1 PE=1 SV=1
			28856	4-alpha-glucanotransferase DPE2 OS=Oryza sativa subsp. japonica GN=DPE2 PE=2 SV=1
			32378	-
			33422	-
			33506	-
			37663	Structural maintenance of chromosomes protein 1 OS=Arabidopsis thaliana GN=SMC1 PE=2 SV=2
			39910	-
			40553	-
			41065	Formin-H OS=Dictyostelium discoideum GN=forH PE=1 SV=1
			43135	-
			44006	Leucyl-cystinyl aminopeptidase OS=Rattus norvegicus GN=Lnpep PE=1 SV=1
			47692	Pentatricopeptide repeat-containing protein At5g39710 OS=Arabidopsis thaliana GN=EMB2745 PE=2 SV=1
			47772	Radial spoke head 1 homolog OS=Cyprinus carpio GN=rsph1 PE=1 SV=1
			47820	-
			48031	-
			49036	-
			52083	Phytoene synthase, chloroplastic OS=Daucus carota GN=PSY PE=2 SV=1
			52473	-
			52973	-
			54075	Acyl-coenzyme A oxidase 2, peroxisomal OS=Arabidopsis thaliana GN=ACX2 PE=1 SV=2
			55351	-
			55366	ATP-dependent Clp protease ATP-binding subunit ClpA homolog OS=Guillardia theta GN=clpC PE=3 SV=1
			56387	-
			57105	Probable ubiquitin conjugation factor E4 OS=Arabidopsis thaliana GN=PUB1 PE=2 SV=1
			58378	-
			58661	Lysine-specific demethylase JMJ25 OS=Arabidopsis thaliana GN=JMJ25 PE=1 SV=1
			58851	Protein AATF OS=Mus musculus GN=Aatf PE=1 SV=1
			58860	Putative clathrin assembly protein At2g01600 OS=Arabidopsis thaliana GN=At2g01600 PE=2 SV=2
			59006	AP2-like ethylene-responsive transcription factor At1g79700 OS=Arabidopsis thaliana GN=At1g79700 PE=2 SV=1
			59068	-
			59637	-
			60162	-
			61160	M protein, serotype 2.1 OS=Streptococcus pyogenes GN=emmL2.1 PE=1 SV=1
			61434	-
			61919	-
			62442	-
			66283	-
			67059	-
			67756	Nuclear pore complex protein NUP155 OS=Arabidopsis thaliana GN=NUP155 PE=1 SV=1
miR7972	csl-miR7972	rgl-miR7972	66929	-
csl-MIR8005c-3p	csl-MIR8005c-3p	stu-MIR8005c-p3_1ss7AG	16012	WD repeat-containing protein 55 OS=Arabidopsis thaliana GN=WDR55 PE=1 SV=2
miR8155	csl-miR8155-1	cpa-miR8155_L+1	39545	Narbonolide/10-deoxymethynolide synthase PikA2, modules 3 and 4 OS=Streptomyces venezuelae GN=pikAII PE=1 SV=1
	csl-miR8155	cpa-miR8155_L-1_1ss7GC	31694	Glutathione reductase, chloroplastic OS=Arabidopsis thaliana GN=EMB2360 PE=2 SV=1
			46992	TBC1 domain family member 15 OS=Homo sapiens GN=TBC1D15 PE=1 SV=2
			64357	Protein EI24 homolog OS=Arabidopsis thaliana GN=At4g06676 PE=2 SV=1
csl-MIR9558-5p	csl-MIR9558-5p	bra-MIR9558-p5_1ss15GT	17704	ER membrane protein complex subunit 1 OS=Gallus gallus GN=EMC1 PE=2 SV=1
			27430	Tripeptidyl-peptidase 2 OS=Oryza sativa subsp. japonica GN=TPP2 PE=2 SV=1
			41238	Fatty acid desaturase OS=Bacillus subtilis (strain 168) GN=des PE=2 SV=1
			43757	-
			44096	Extracellular serine proteinase OS=Thermus sp. (strain Rt41A) PE=1 SV=3
			44483	Probable serine/threonine-protein kinase DDB_G0267514 OS=Dictyostelium discoideum GN=DDB_G0267514 PE=3 SV=1
			45160	Methyltransferase-like protein 13 OS=Xenopus laevis GN=mettl13 PE=2 SV=1
			45290	-
			52618	-
			53240	-
			53952	Glucose 1-dehydrogenase OS=Gluconobacter oxydans (strain 621H) GN=GOX2015 PE=1 SV=1
			57991	CMP-sialic acid transporter 1 OS=Oryza sativa subsp. japonica GN=CSTLP1 PE=2 SV=1
			61021	-
			64322	PHD and RING finger domain-containing protein 1 OS=Homo sapiens GN=PHRF1 PE=1 SV=3
			64531	MAG2-interacting protein 2 OS=Arabidopsis thaliana GN=MIP2 PE=1 SV=1
			64764	Diacylglycerol O-acyltransferase 2A OS=Umbelopsis ramanniana GN=DGAT2A PE=1 SV=1
			65593	Protein CASP OS=Arabidopsis thaliana GN=CASP PE=1 SV=2
			65897	-
csl-nmiR1	csl-nmiR1	PC-3p-149830_6	17436	LEC14B protein OS=Lithospermum erythrorhizon PE=2 SV=1
			61228	-
csl-nmiR2	csl-nmiR2	PC-3p-185362_5	25465	Eukaryotic initiation factor 4A-10 OS=Nicotiana tabacum PE=2 SV=1
			30872	ATP-dependent RNA helicase DHX8 OS=Homo sapiens GN=DHX8 PE=1 SV=1
			57186	-
			59258	-
			28647	Dephospho-CoA kinase OS=Oryza sativa subsp. japonica GN=Os01g0360600 PE=2 SV=1
			31945	-
			32532	-
			36320	Quinone oxidoreductase PIG3 OS=Homo sapiens GN=TP53I3 PE=1 SV=2
			40707	NEDD4-binding protein 2 OS=Homo sapiens GN=N4BP2 PE=1 SV=2
			43553	Beta-galactosidase 17 OS=Arabidopsis thaliana GN=BGAL17 PE=2 SV=1
			43861	-
			49349	Digalactosyldiacylglycerol synthase 1, chloroplastic OS=Lotus japonicus GN=DGD1 PE=2 SV=1
			53704	-
			54590	Ornithine aminotransferase, mitochondrial OS=Bos taurus GN=OAT PE=2 SV=1
			57828	-
			59111	-
			64860	-
csl-nmiR3	csl-nmiR3	PC-3p-5710_179	19705	Peroxiredoxin-1 OS=Gekko japonicus GN=PRDX1 PE=2 SV=1
			38146	Glutamate decarboxylase 5 OS=Arabidopsis thaliana GN=GAD5 PE=2 SV=1
			60922	-
			63589	-
csl-nmiR4	csl-nmiR4	PC-3p-84085_9	13771	-
csl-nmiR5	csl-nmiR5	PC-5p-509135_2	60813	Putative U-box domain-containing protein 55 OS=Arabidopsis thaliana GN=PUB55 PE=3 SV=1
			62420	Alpha-ketoglutarate-dependent dioxygenase alkB OS=Arabidopsis thaliana GN=At1g11780 PE=2 SV=2
			66957	-
csl-nmiR6	csl-nmiR6	PC-5p-55204_14	14666	Telomerase Cajal body protein 1 OS=Bos taurus GN=WRAP53 PE=2 SV=1
			20872	Probable formate transporter OS=Methanothermobacter thermautotrophicus GN=fdhC PE=3 SV=1
			45740	-
			45847	-
			46042	-
			46512	-
			46587	-
			46826	Sodium/hydrogen exchanger 1 OS=Arabidopsis thaliana GN=NHX1 PE=1 SV=2
			46935	-
			46967	-
			47039	-
			47150	-
			47152	-
			47472	-
			47663	-
			47839	Glycerol-3-phosphate dehydrogenase [NAD(+)] OS=Cuphea lanceolata GN=GPDH PE=2 SV=1
			47905	-
			47965	-
			48076	-
			48123	-
			48180	-
			48239	-
			48376	-
			48648	-
			48765	-
			48890	-
			48893	-
			49269	-
			49306	-
			53060	Photosystem I reaction center subunit VI, chloroplastic OS=Chlamydomonas reinhardtii GN=PSAH PE=2 SV=1
			53949	-
			56649	-
			59699	-
			60211	-
			64095	-
			67552	-
			67744	-

## Sheet: S4. GO terms
GO terms for target genes of all expressed miRNAs
GO ID	Transcript ID	Gene Annoation	miRNA	GO Function	GO name	Pvalue of Fisher's Exact Test
GO:0000025	47370	4-alpha-glucanotransferase DPE1, chloroplastic/amyloplastic OS=Arabidopsis thaliana GN=DPE1 PE=1 SV=1	csl-miR167e	biological_process	maltose catabolic process	0.00154424
GO:0004134	47370	4-alpha-glucanotransferase DPE1, chloroplastic/amyloplastic OS=Arabidopsis thaliana GN=DPE1 PE=1 SV=1	csl-miR167e	molecular_function	4-alpha-glucanotransferase activity	0.00154424
GO:0016656	22455	Monodehydroascorbate reductase OS=Solanum lycopersicum GN=AFRR PE=1 SV=1	csl-MIR319a-5p	molecular_function	monodehydroascorbate reductase (NADH) activity	0.00154424
GO:0016656	33977	Monodehydroascorbate reductase OS=Solanum lycopersicum GN=AFRR PE=1 SV=1	csl-MIR319a-5p	molecular_function	monodehydroascorbate reductase (NADH) activity	0.00154424
GO:0048211	13602	Vesicle-fusing ATPase OS=Arabidopsis thaliana GN=NSF PE=2 SV=2	csl-miR5072	biological_process	Golgi vesicle docking	0.00154424
GO:0000025	28856	4-alpha-glucanotransferase DPE2 OS=Oryza sativa subsp. japonica GN=DPE2 PE=2 SV=1	csl-MIR7700-5p	biological_process	maltose catabolic process	0.00154424
GO:0048211	61160	M protein, serotype 2.1 OS=Streptococcus pyogenes GN=emmL2.1 PE=1 SV=1	csl-MIR7700-5p	biological_process	Golgi vesicle docking	0.00154424
GO:0004134	28856	4-alpha-glucanotransferase DPE2 OS=Oryza sativa subsp. japonica GN=DPE2 PE=2 SV=1	csl-MIR7700-5p	molecular_function	4-alpha-glucanotransferase activity	0.00154424
GO:0015780	27890	GDP-mannose transporter GONST4 OS=Arabidopsis thaliana GN=GONST4 PE=2 SV=1	csl-miR4996	biological_process	nucleotide-sugar transport	0.0045121
GO:0015780	57991	CMP-sialic acid transporter 1 OS=Oryza sativa subsp. japonica GN=CSTLP1 PE=2 SV=1	csl-MiR9558-5p	biological_process	nucleotide-sugar transport	0.0045121
GO:0006357	47678	Transcription elongation factor SPT6 homolog OS=Arabidopsis thaliana GN=SPT6 PE=1 SV=1	csl-MIR414-5p	biological_process	regulation of transcription from RNA polymerase II promoter	0.00826544
GO:0006357	48741	SWI/SNF-related matrix-associated actin-dependent regulator of chromatin subfamily A-like protein 1 OS=Bos taurus GN=SMARCAL1 PE=2 SV=2	csl-MIR414-5p	biological_process	regulation of transcription from RNA polymerase II promoter	0.00826544
GO:0006357	56052	Bromodomain and WD repeat-containing protein 3 OS=Homo sapiens GN=BRWD3 PE=1 SV=2	csl-MIR414-5p	biological_process	regulation of transcription from RNA polymerase II promoter	0.00826544
GO:0006357	66556	Helicase-like transcription factor OS=Mus musculus GN=Hltf PE=1 SV=1	csl-MIR414-5p	biological_process	regulation of transcription from RNA polymerase II promoter	0.00826544
GO:0042277	40855	Aminopeptidase Ey OS=Gallus gallus GN=ANPEP PE=1 SV=1	csl-miR167e	molecular_function	peptide binding	0.00879
GO:0070006	40855	Aminopeptidase Ey OS=Gallus gallus GN=ANPEP PE=1 SV=1	csl-miR167e	molecular_function	metalloaminopeptidase activity	0.00879
GO:0005782	22455	Monodehydroascorbate reductase OS=Solanum lycopersicum GN=AFRR PE=1 SV=1	csl-MIR319a-5p	cellular_component	peroxisomal matrix	0.00879
GO:0005782	33977	Monodehydroascorbate reductase OS=Solanum lycopersicum GN=AFRR PE=1 SV=1	csl-MIR319a-5p	cellular_component	peroxisomal matrix	0.00879
GO:0005795	13602	Vesicle-fusing ATPase OS=Arabidopsis thaliana GN=NSF PE=2 SV=2	csl-miR5072	cellular_component	Golgi stack	0.00879
GO:0004768	44340	Fatty acid desaturase OS=Bacillus subtilis (strain 168) GN=des PE=2 SV=1	csl-miR6478	molecular_function	stearoyl-CoA 9-desaturase activity	0.00879
GO:0042277	44006	Leucyl-cystinyl aminopeptidase OS=Rattus norvegicus GN=Lnpep PE=1 SV=1	csl-MIR7700-5p	molecular_function	peptide binding	0.00879
GO:0070006	44006	Leucyl-cystinyl aminopeptidase OS=Rattus norvegicus GN=Lnpep PE=1 SV=1	csl-MIR7700-5p	molecular_function	metalloaminopeptidase activity	0.00879
GO:0005795	61160	M protein, serotype 2.1 OS=Streptococcus pyogenes GN=emmL2.1 PE=1 SV=1	csl-MIR7700-5p	cellular_component	Golgi stack	0.00879
GO:0004768	41238	Fatty acid desaturase OS=Bacillus subtilis (strain 168) GN=des PE=2 SV=1	csl-MiR9558-5p	molecular_function	stearoyl-CoA 9-desaturase activity	0.00879
GO:0000166	4871	WD repeat-containing protein RUP1 OS=Arabidopsis thaliana GN=RUP1 PE=1 SV=1	csl-miR1511	molecular_function	nucleotide binding	0.00957725
GO:0000166	23091	Uncharacterized RNA-binding protein C1827.05c OS=Schizosaccharomyces pombe (strain 972 / ATCC 24843) GN=SPCC1827.05c PE=3 SV=1	csl-miR2275b-3p	molecular_function	nucleotide binding	0.00957725
GO:0000166	68114	Uncharacterized RNA-binding protein C328.05 OS=Schizosaccharomyces pombe (strain 972 / ATCC 24843) GN=SPAC328.05 PE=3 SV=3	csl-MIR319a-5p	molecular_function	nucleotide binding	0.00957725
GO:0000166	8699	Nuclear polyadenylated RNA-binding protein 4 OS=Saccharomyces cerevisiae (strain ATCC 204508 / S288c) GN=HRP1 PE=1 SV=1	csl-miR3624-3p	molecular_function	nucleotide binding	0.00957725
GO:0000166	21475	Eukaryotic translation initiation factor 3 subunit G OS=Mus musculus GN=Eif3g PE=1 SV=2	csl-MIR396a-5p	molecular_function	nucleotide binding	0.00957725
GO:0000166	48307	Serine/arginine-rich SC35-like splicing factor SCL33 OS=Arabidopsis thaliana GN=SCL33 PE=1 SV=1	csl-MIR414-5p	molecular_function	nucleotide binding	0.00957725
GO:0000166	64334	Eukaryotic translation initiation factor 5 OS=Zea mays GN=EIF5 PE=2 SV=1	csl-MIR414-5p	molecular_function	nucleotide binding	0.00957725
GO:0000166	66556	Helicase-like transcription factor OS=Mus musculus GN=Hltf PE=1 SV=1	csl-MIR414-5p	molecular_function	nucleotide binding	0.00957725
GO:0000166	47190	Probable serine/threonine-protein kinase DDB_G0281745 OS=Dictyostelium discoideum GN=DDB_G0281745 PE=3 SV=1	csl-miR444c	molecular_function	nucleotide binding	0.00957725
GO:0000166	23114	Vegetative incompatibility protein HET-E-1 OS=Podospora anserina GN=HET-E1 PE=3 SV=1	csl-miR5054	molecular_function	nucleotide binding	0.00957725
GO:0000166	15593	Regulatory-associated protein of TOR 1 OS=Arabidopsis thaliana GN=RAPTOR1 PE=1 SV=1	csl-MIR7700-5p	molecular_function	nucleotide binding	0.00957725
GO:0000166	17436	LEC14B protein OS=Lithospermum erythrorhizon PE=2 SV=1	csl-nmiR1	molecular_function	nucleotide binding	0.00957725
GO:0000166	14666	Telomerase Cajal body protein 1 OS=Bos taurus GN=WRAP53 PE=2 SV=1	csl-nmiR6	molecular_function	nucleotide binding	0.00957725
GO:0004386	49100	Putative SWI/SNF-related matrix-associated actin-dependent regulator of chromatin subfamily A member 3-like 3 OS=Arabidopsis thaliana GN=At5g43530 PE=3 SV=1	csl-miR394a-5p	molecular_function	helicase activity	0.0126083
GO:0004386	42188	Helicase and polymerase-containing protein TEBICHI OS=Arabidopsis thaliana GN=TEB PE=2 SV=1	csl-miR396a-5p-1	molecular_function	helicase activity	0.0126083
GO:0004386	48741	SWI/SNF-related matrix-associated actin-dependent regulator of chromatin subfamily A-like protein 1 OS=Bos taurus GN=SMARCAL1 PE=2 SV=2	csl-MIR414-5p	molecular_function	helicase activity	0.0126083
GO:0004386	65482	DExH-box ATP-dependent RNA helicase DExH13 OS=Arabidopsis thaliana GN=BRR2B PE=2 SV=1	csl-MIR414-5p	molecular_function	helicase activity	0.0126083
GO:0004386	66556	Helicase-like transcription factor OS=Mus musculus GN=Hltf PE=1 SV=1	csl-MIR414-5p	molecular_function	helicase activity	0.0126083
GO:0050660	22455	Monodehydroascorbate reductase OS=Solanum lycopersicum GN=AFRR PE=1 SV=1	csl-MIR319a-5p	molecular_function	flavin adenine dinucleotide binding	0.0141231
GO:0050660	33977	Monodehydroascorbate reductase OS=Solanum lycopersicum GN=AFRR PE=1 SV=1	csl-MIR319a-5p	molecular_function	flavin adenine dinucleotide binding	0.0141231
GO:0050660	38487	Isobutyryl-CoA dehydrogenase, mitochondrial OS=Dictyostelium discoideum GN=acad8 PE=3 SV=1	csl-MIR5368-3p	molecular_function	flavin adenine dinucleotide binding	0.0141231
GO:0050660	54075	Acyl-coenzyme A oxidase 2, peroxisomal OS=Arabidopsis thaliana GN=ACX2 PE=1 SV=2	csl-MIR7700-5p	molecular_function	flavin adenine dinucleotide binding	0.0141231
GO:0050660	31694	Glutathione reductase, chloroplastic OS=Arabidopsis thaliana GN=EMB2360 PE=2 SV=1	csl-miR8155	molecular_function	flavin adenine dinucleotide binding	0.0141231
GO:0009958	19779	Auxin transporter-like protein 1 OS=Medicago truncatula GN=LAX1 PE=2 SV=1	csl-MIR319a-5p	biological_process	positive gravitropism	0.014271
GO:0009958	40212	DnaJ homolog subfamily C GRV2 OS=Arabidopsis thaliana GN=GRV2 PE=1 SV=1	csl-MIR319a-5p	biological_process	positive gravitropism	0.014271
GO:0042744	22455	Monodehydroascorbate reductase OS=Solanum lycopersicum GN=AFRR PE=1 SV=1	csl-MIR319a-5p	biological_process	hydrogen peroxide catabolic process	0.0159012
GO:0042744	33977	Monodehydroascorbate reductase OS=Solanum lycopersicum GN=AFRR PE=1 SV=1	csl-MIR319a-5p	biological_process	hydrogen peroxide catabolic process	0.0159012
GO:0042744	19705	Peroxiredoxin-1 OS=Gekko japonicus GN=PRDX1 PE=2 SV=1	csl-nmiR3	biological_process	hydrogen peroxide catabolic process	0.0159012
GO:0006413	21475	Eukaryotic translation initiation factor 3 subunit G OS=Mus musculus GN=Eif3g PE=1 SV=2	csl-MIR396a-5p	biological_process	translational initiation	0.017709
GO:0006413	16341	DEAD-box ATP-dependent RNA helicase 28 OS=Oryza sativa subsp. japonica GN=Os12g0481100 PE=2 SV=2	csl-MIR414-5p	biological_process	translational initiation	0.017709
GO:0006413	64334	Eukaryotic translation initiation factor 5 OS=Zea mays GN=EIF5 PE=2 SV=1	csl-MIR414-5p	biological_process	translational initiation	0.017709
GO:0008270	56926	MORC family CW-type zinc finger protein 3 OS=Mus musculus GN=Morc3 PE=1 SV=1	csl-MIR166b-3p	molecular_function	zinc ion binding	0.020296
GO:0008270	56926	MORC family CW-type zinc finger protein 3 OS=Mus musculus GN=Morc3 PE=1 SV=1	csl-MIR166b-5p	molecular_function	zinc ion binding	0.020296
GO:0008270	40855	Aminopeptidase Ey OS=Gallus gallus GN=ANPEP PE=1 SV=1	csl-miR167e	molecular_function	zinc ion binding	0.020296
GO:0008270	49100	Putative SWI/SNF-related matrix-associated actin-dependent regulator of chromatin subfamily A member 3-like 3 OS=Arabidopsis thaliana GN=At5g43530 PE=3 SV=1	csl-miR394a-5p	molecular_function	zinc ion binding	0.020296
GO:0008270	56864	Protein TIPIN homolog OS=Drosophila melanogaster GN=CG10336 PE=2 SV=2	csl-MIR414-5p	molecular_function	zinc ion binding	0.020296
GO:0008270	66556	Helicase-like transcription factor OS=Mus musculus GN=Hltf PE=1 SV=1	csl-MIR414-5p	molecular_function	zinc ion binding	0.020296
GO:0008270	59869		csl-miR482b-3p	molecular_function	zinc ion binding	0.020296
GO:0008270	46461	Sacsin OS=Mus musculus GN=Sacs PE=1 SV=2	csl-MIR5368-3p	molecular_function	zinc ion binding	0.020296
GO:0008270	56864	Protein TIPIN homolog OS=Drosophila melanogaster GN=CG10336 PE=2 SV=2	csl-MIR5368-3p	molecular_function	zinc ion binding	0.020296
GO:0008270	60531	Lysine-specific demethylase JMJ25 OS=Arabidopsis thaliana GN=JMJ25 PE=1 SV=1	csl-MIR5368-3p	molecular_function	zinc ion binding	0.020296
GO:0008270	61766		csl-MIR5368-3p	molecular_function	zinc ion binding	0.020296
GO:0008270	64322	PHD and RING finger domain-containing protein 1 OS=Homo sapiens GN=PHRF1 PE=1 SV=3	csl-MIR5368-3p	molecular_function	zinc ion binding	0.020296
GO:0008270	31326	Probable protein S-acyltransferase 16 OS=Arabidopsis thaliana GN=PAT16 PE=2 SV=1	csl-miR5527	molecular_function	zinc ion binding	0.020296
GO:0008270	13471	Lysine-specific demethylase 5A OS=Mus musculus GN=Kdm5a PE=1 SV=2	csl-MIR7700-5p	molecular_function	zinc ion binding	0.020296
GO:0008270	44006	Leucyl-cystinyl aminopeptidase OS=Rattus norvegicus GN=Lnpep PE=1 SV=1	csl-MIR7700-5p	molecular_function	zinc ion binding	0.020296
GO:0008270	64322	PHD and RING finger domain-containing protein 1 OS=Homo sapiens GN=PHRF1 PE=1 SV=3	csl-MiR9558-5p	molecular_function	zinc ion binding	0.020296
GO:0008270	36320	Quinone oxidoreductase PIG3 OS=Homo sapiens GN=TP53I3 PE=1 SV=2	csl-nmiR2	molecular_function	zinc ion binding	0.020296
GO:0043171	40855	Aminopeptidase Ey OS=Gallus gallus GN=ANPEP PE=1 SV=1	csl-miR167e	biological_process	peptide catabolic process	0.0208546
GO:0030131	1016	Beta-adaptin-like protein A OS=Arabidopsis thaliana GN=BETAA-AD PE=1 SV=1	csl-MIR396a-5p	cellular_component	clathrin adaptor complex	0.0208546
GO:0000281	67190		csl-miR398c	biological_process	mitotic cytokinesis	0.0208546
GO:0035861	47507	Probable helicase MAGATAMA 3 OS=Arabidopsis thaliana GN=MAA3 PE=2 SV=1	csl-miR408-3p	cellular_component	site of double-strand break	0.0208546
GO:0035861	48741	SWI/SNF-related matrix-associated actin-dependent regulator of chromatin subfamily A-like protein 1 OS=Bos taurus GN=SMARCAL1 PE=2 SV=2	csl-MIR414-5p	cellular_component	site of double-strand break	0.0208546
GO:0000978	39196	Transcriptional repressor ILP1 OS=Arabidopsis thaliana GN=ILP1 PE=1 SV=1	csl-MIR414-5p	molecular_function	RNA polymerase II core promoter proximal region sequence-specific DNA binding	0.0208546
GO:0000978	66556	Helicase-like transcription factor OS=Mus musculus GN=Hltf PE=1 SV=1	csl-MIR414-5p	molecular_function	RNA polymerase II core promoter proximal region sequence-specific DNA binding	0.0208546
GO:0000281	23114	Vegetative incompatibility protein HET-E-1 OS=Podospora anserina GN=HET-E1 PE=3 SV=1	csl-miR5054	biological_process	mitotic cytokinesis	0.0208546
GO:0030131	27229	AP-4 complex subunit mu OS=Arabidopsis thaliana GN=AP4M PE=2 SV=1	csl-MIR5368-3p	cellular_component	clathrin adaptor complex	0.0208546
GO:0043171	44006	Leucyl-cystinyl aminopeptidase OS=Rattus norvegicus GN=Lnpep PE=1 SV=1	csl-MIR7700-5p	biological_process	peptide catabolic process	0.0208546
GO:0006310	46777	DNA repair protein RecN OS=Streptomyces coelicolor (strain ATCC BAA-471 / A3(2) / M145) GN=recN PE=3 SV=1	csl-miR164a	biological_process	DNA recombination	0.0230881
GO:0006310	42188	Helicase and polymerase-containing protein TEBICHI OS=Arabidopsis thaliana GN=TEB PE=2 SV=1	csl-miR396a-5p-1	biological_process	DNA recombination	0.0230881
GO:0006310	49276	ATP-dependent DNA helicase Q-like 5 OS=Arabidopsis thaliana GN=RECQL5 PE=2 SV=2	csl-miR5054	biological_process	DNA recombination	0.0230881
GO:0006310	46777	DNA repair protein RecN OS=Streptomyces coelicolor (strain ATCC BAA-471 / A3(2) / M145) GN=recN PE=3 SV=1	csl-miR6478-1	biological_process	DNA recombination	0.0230881
GO:0005983	27423	Beta-amylase 1, chloroplastic OS=Arabidopsis thaliana GN=BAM1 PE=1 SV=1	csl-miR164a	biological_process	starch catabolic process	0.0272386
GO:0005983	47370	4-alpha-glucanotransferase DPE1, chloroplastic/amyloplastic OS=Arabidopsis thaliana GN=DPE1 PE=1 SV=1	csl-miR167e	biological_process	starch catabolic process	0.0272386
GO:0005983	28856	4-alpha-glucanotransferase DPE2 OS=Oryza sativa subsp. japonica GN=DPE2 PE=2 SV=1	csl-MIR7700-5p	biological_process	starch catabolic process	0.0272386
GO:0031408	25019	12-oxophytodienoate reductase 1 OS=Oryza sativa subsp. japonica GN=OPR1 PE=2 SV=1	csl-MIR319a-5p	biological_process	oxylipin biosynthetic process	0.0284462
GO:0045036	26914	Translocase of chloroplast 120, chloroplastic OS=Arabidopsis thaliana GN=TOC120 PE=1 SV=1	csl-miR3624-3p	biological_process	protein targeting to chloroplast	0.0284462
GO:0045036	67210	Protein TIC 55, chloroplastic OS=Arabidopsis thaliana GN=TIC55 PE=1 SV=1	csl-MIR5368-3p	biological_process	protein targeting to chloroplast	0.0284462
GO:0005905	27229	AP-4 complex subunit mu OS=Arabidopsis thaliana GN=AP4M PE=2 SV=1	csl-MIR5368-3p	cellular_component	coated pit	0.0284462
GO:0005905	58860	Putative clathrin assembly protein At2g01600 OS=Arabidopsis thaliana GN=At2g01600 PE=2 SV=2	csl-MIR7700-5p	cellular_component	coated pit	0.0284462
GO:0031408	49349	Digalactosyldiacylglycerol synthase 1, chloroplastic OS=Lotus japonicus GN=DGD1 PE=2 SV=1	csl-nmiR2	biological_process	oxylipin biosynthetic process	0.0284462
GO:0003700	66493	Ethylene-responsive transcription factor ERF112 OS=Arabidopsis thaliana GN=ERF112 PE=2 SV=1	csl-miR159a-3p	molecular_function	sequence-specific DNA binding transcription factor activity	0.0294091
GO:0003700	66962	Transcription factor VIP1 OS=Arabidopsis thaliana GN=VIP1 PE=1 SV=1	csl-miR3624-3p	molecular_function	sequence-specific DNA binding transcription factor activity	0.0294091
GO:0003700	63166	DNA polymerase epsilon subunit D OS=Schizosaccharomyces pombe (strain 972 / ATCC 24843) GN=dpb4 PE=1 SV=1	csl-MIR396a-5p	molecular_function	sequence-specific DNA binding transcription factor activity	0.0294091
GO:0003700	18513	RNA polymerase II transcription factor B subunit 2 OS=Arabidopsis thaliana GN=TFB2 PE=2 SV=1	csl-miR5072	molecular_function	sequence-specific DNA binding transcription factor activity	0.0294091
GO:0003700	57853	Transcription factor LUX OS=Arabidopsis thaliana GN=LUX PE=1 SV=1	csl-miR5072	molecular_function	sequence-specific DNA binding transcription factor activity	0.0294091
GO:0003700	60531	Lysine-specific demethylase JMJ25 OS=Arabidopsis thaliana GN=JMJ25 PE=1 SV=1	csl-MIR5368-3p	molecular_function	sequence-specific DNA binding transcription factor activity	0.0294091
GO:0003700	58661	Lysine-specific demethylase JMJ25 OS=Arabidopsis thaliana GN=JMJ25 PE=1 SV=1	csl-MIR7700-5p	molecular_function	sequence-specific DNA binding transcription factor activity	0.0294091
GO:0003700	59006	AP2-like ethylene-responsive transcription factor At1g79700 OS=Arabidopsis thaliana GN=At1g79700 PE=2 SV=1	csl-MIR7700-5p	molecular_function	sequence-specific DNA binding transcription factor activity	0.0294091
GO:0015079	66826	K(+) efflux antiporter 1, chloroplastic OS=Arabidopsis thaliana GN=KEA1 PE=1 SV=2	csl-MIR319a-5p	molecular_function	potassium ion transmembrane transporter activity	0.0369569
GO:0015079	37582	Probable potassium transporter 2 OS=Oryza sativa subsp. japonica GN=HAK2 PE=2 SV=1	csl-miR3624-3p	molecular_function	potassium ion transmembrane transporter activity	0.0369569
GO:0005777	54823	Peroxisomal fatty acid beta-oxidation multifunctional protein MFP2 OS=Arabidopsis thaliana GN=MFP2 PE=1 SV=1	csl-miR1511	cellular_component	peroxisome	0.039227
GO:0005777	22455	Monodehydroascorbate reductase OS=Solanum lycopersicum GN=AFRR PE=1 SV=1	csl-MIR319a-5p	cellular_component	peroxisome	0.039227
GO:0005777	33977	Monodehydroascorbate reductase OS=Solanum lycopersicum GN=AFRR PE=1 SV=1	csl-MIR319a-5p	cellular_component	peroxisome	0.039227
GO:0005777	37599	1,4-dihydroxy-2-naphthoyl-CoA synthase, peroxisomal OS=Arabidopsis thaliana GN=MENB PE=1 SV=2	csl-miR3630-3p	cellular_component	peroxisome	0.039227
GO:0005777	54075	Acyl-coenzyme A oxidase 2, peroxisomal OS=Arabidopsis thaliana GN=ACX2 PE=1 SV=2	csl-MIR7700-5p	cellular_component	peroxisome	0.039227
GO:0043496	4871	WD repeat-containing protein RUP1 OS=Arabidopsis thaliana GN=RUP1 PE=1 SV=1	csl-miR1511	biological_process	regulation of protein homodimerization activity	0.0393781
GO:0016508	54823	Peroxisomal fatty acid beta-oxidation multifunctional protein MFP2 OS=Arabidopsis thaliana GN=MFP2 PE=1 SV=1	csl-miR1511	molecular_function	long-chain-enoyl-CoA hydratase activity	0.0393781
GO:0002237	23261		csl-miR164a	biological_process	response to molecule of bacterial origin	0.0393781
GO:0048147	56926	MORC family CW-type zinc finger protein 3 OS=Mus musculus GN=Morc3 PE=1 SV=1	csl-MIR166b-3p	biological_process	negative regulation of fibroblast proliferation	0.0393781
GO:0048147	56926	MORC family CW-type zinc finger protein 3 OS=Mus musculus GN=Morc3 PE=1 SV=1	csl-MIR166b-5p	biological_process	negative regulation of fibroblast proliferation	0.0393781
GO:0019650	19013	Acetolactate synthase, catabolic OS=Klebsiella pneumoniae GN=budB PE=1 SV=1	csl-miR167e	biological_process	glycolytic fermentation to butanediol	0.0393781
GO:1902417	46284	ABC transporter C family member 2 OS=Arabidopsis thaliana GN=ABCC2 PE=1 SV=2	csl-miR168	molecular_function	(+)-abscisic acid D-glucopyranosyl ester transmembrane transporter activity	0.0393781
GO:1902418	46284	ABC transporter C family member 2 OS=Arabidopsis thaliana GN=ABCC2 PE=1 SV=2	csl-miR168	biological_process	(+)-abscisic acid D-glucopyranosyl ester transmembrane transport	0.0393781
GO:0044255	66379		csl-miR171a	biological_process	cellular lipid metabolic process	0.0393781
GO:0004729	43582	Protoporphyrinogen oxidase 1, chloroplastic OS=Arabidopsis thaliana GN=PPOX1 PE=1 SV=1	csl-MIR319a-5p	molecular_function	oxygen-dependent protoporphyrinogen oxidase activity	0.0393781
GO:0045703	48005	Very-long-chain 3-oxoacyl-CoA reductase 1 OS=Arabidopsis thaliana GN=KCR1 PE=1 SV=1	csl-MIR319a-5p	molecular_function	ketoreductase activity	0.0393781
GO:0016629	25019	12-oxophytodienoate reductase 1 OS=Oryza sativa subsp. japonica GN=OPR1 PE=2 SV=1	csl-MIR319a-5p	molecular_function	12-oxophytodienoate reductase activity	0.0393781
GO:0072431	63567	DNA-dependent protein kinase catalytic subunit OS=Xenopus laevis GN=prkdc PE=2 SV=1	csl-miR3624-3p	biological_process	signal transduction involved in mitotic G1 DNA damage checkpoint	0.0393781
GO:0016817	26914	Translocase of chloroplast 120, chloroplastic OS=Arabidopsis thaliana GN=TOC120 PE=1 SV=1	csl-miR3624-3p	molecular_function	hydrolase activity, acting on acid anhydrides	0.0393781
GO:0016131	47533	Putative cytochrome P450 CYP13A7 OS=Caenorhabditis elegans GN=cyp-13A7 PE=3 SV=1	csl-miR3624-3p	biological_process	brassinosteroid metabolic process	0.0393781
GO:0042371	37599	1,4-dihydroxy-2-naphthoyl-CoA synthase, peroxisomal OS=Arabidopsis thaliana GN=MENB PE=1 SV=2	csl-miR3630-3p	biological_process	vitamin K biosynthetic process	0.0393781
GO:0010265	30566	Cullin-associated NEDD8-dissociated protein 1 OS=Arabidopsis thaliana GN=CAND1 PE=1 SV=1	csl-miR3630-3p	biological_process	SCF complex assembly	0.0393781
GO:0001934	48029		csl-miR3630-3p	biological_process	positive regulation of protein phosphorylation	0.0393781
GO:1990316	48029		csl-miR3630-3p	cellular_component	ATG1/UKL1 kinase complex	0.0393781
GO:0008935	37599	1,4-dihydroxy-2-naphthoyl-CoA synthase, peroxisomal OS=Arabidopsis thaliana GN=MENB PE=1 SV=2	csl-miR3630-3p	molecular_function	1,4-dihydroxy-2-naphthoyl-CoA synthase activity	0.0393781
GO:0046475	61026	Glycerophosphodiester phosphodiesterase GDE1 OS=Ashbya gossypii (strain ATCC 10895 / CBS 109.51 / FGSC 9923 / NRRL Y-1056) GN=GDE1 PE=3 SV=2	csl-miR394a-5p	biological_process	glycerophospholipid catabolic process	0.0393781
GO:0030643	61026	Glycerophosphodiester phosphodiesterase GDE1 OS=Ashbya gossypii (strain ATCC 10895 / CBS 109.51 / FGSC 9923 / NRRL Y-1056) GN=GDE1 PE=3 SV=2	csl-miR394a-5p	biological_process	cellular phosphate ion homeostasis	0.0393781
GO:0005048	26298	Signal recognition particle 54 kDa protein, chloroplastic OS=Arabidopsis thaliana GN=FFC PE=1 SV=1	csl-miR396a-3p-1	molecular_function	signal sequence binding	0.0393781
GO:0080085	26298	Signal recognition particle 54 kDa protein, chloroplastic OS=Arabidopsis thaliana GN=FFC PE=1 SV=1	csl-miR396a-3p-1	cellular_component	signal recognition particle, chloroplast targeting	0.0393781
GO:0010051	14943	Choline transporter-like protein 5-A (Fragment) OS=Danio rerio GN=slc44a5a PE=3 SV=1	csl-MIR396a-5p	biological_process	xylem and phloem pattern formation	0.0393781
GO:0097218	14943	Choline transporter-like protein 5-A (Fragment) OS=Danio rerio GN=slc44a5a PE=3 SV=1	csl-MIR396a-5p	cellular_component	sieve plate	0.0393781
GO:0090603	14943	Choline transporter-like protein 5-A (Fragment) OS=Danio rerio GN=slc44a5a PE=3 SV=1	csl-MIR396a-5p	biological_process	sieve element differentiation	0.0393781
GO:0010088	14943	Choline transporter-like protein 5-A (Fragment) OS=Danio rerio GN=slc44a5a PE=3 SV=1	csl-MIR396a-5p	biological_process	phloem development	0.0393781
GO:0009792	1016	Beta-adaptin-like protein A OS=Arabidopsis thaliana GN=BETAA-AD PE=1 SV=1	csl-MIR396a-5p	biological_process	embryo development ending in birth or egg hatching	0.0393781
GO:0015871	14943	Choline transporter-like protein 5-A (Fragment) OS=Danio rerio GN=slc44a5a PE=3 SV=1	csl-MIR396a-5p	biological_process	choline transport	0.0393781
GO:0015220	14943	Choline transporter-like protein 5-A (Fragment) OS=Danio rerio GN=slc44a5a PE=3 SV=1	csl-MIR396a-5p	molecular_function	choline transmembrane transporter activity	0.0393781
GO:0030119	1016	Beta-adaptin-like protein A OS=Arabidopsis thaliana GN=BETAA-AD PE=1 SV=1	csl-MIR396a-5p	cellular_component	AP-type membrane coat adaptor complex	0.0393781
GO:0036090	67190		csl-miR398c	biological_process	cleavage furrow ingression	0.0393781
GO:0072327	39323	Protein strawberry notch homolog 1 OS=Mus musculus GN=Sbno1 PE=1 SV=2	csl-miR408-3p	biological_process	vulval cell fate specification	0.0393781
GO:0046901	43769	Folylpolyglutamate synthase, mitochondrial OS=Bos taurus GN=FPGS PE=2 SV=1	csl-miR408-3p	biological_process	tetrahydrofolylpolyglutamate biosynthetic process	0.0393781
GO:0016180	47507	Probable helicase MAGATAMA 3 OS=Arabidopsis thaliana GN=MAA3 PE=2 SV=1	csl-miR408-3p	biological_process	snRNA processing	0.0393781
GO:0031126	47507	Probable helicase MAGATAMA 3 OS=Arabidopsis thaliana GN=MAA3 PE=2 SV=1	csl-miR408-3p	biological_process	snoRNA 3'-end processing	0.0393781
GO:1990248	47507	Probable helicase MAGATAMA 3 OS=Arabidopsis thaliana GN=MAA3 PE=2 SV=1	csl-miR408-3p	biological_process	regulation of transcription from RNA polymerase II promoter in response to DNA damage	0.0393781
GO:0042660	39323	Protein strawberry notch homolog 1 OS=Mus musculus GN=Sbno1 PE=1 SV=2	csl-miR408-3p	biological_process	positive regulation of cell fate specification	0.0393781
GO:0035649	47507	Probable helicase MAGATAMA 3 OS=Arabidopsis thaliana GN=MAA3 PE=2 SV=1	csl-miR408-3p	cellular_component	Nrd1 complex	0.0393781
GO:0045138	39323	Protein strawberry notch homolog 1 OS=Mus musculus GN=Sbno1 PE=1 SV=2	csl-miR408-3p	biological_process	nematode male tail tip morphogenesis	0.0393781
GO:0045005	47507	Probable helicase MAGATAMA 3 OS=Arabidopsis thaliana GN=MAA3 PE=2 SV=1	csl-miR408-3p	biological_process	DNA-dependent DNA replication maintenance of fidelity	0.0393781
GO:0097539	47237	Centrosomal protein of 164 kDa OS=Homo sapiens GN=CEP164 PE=1 SV=3	csl-miR408-3p	cellular_component	ciliary transition fiber	0.0393781
GO:0008766	66556	Helicase-like transcription factor OS=Mus musculus GN=Hltf PE=1 SV=1	csl-MIR414-5p	molecular_function	UDP-N-acetylmuramoylalanyl-D-glutamyl-2,6-diaminopimelate-D-alanyl-D-alanine ligase activity	0.0393781
GO:0070738	66556	Helicase-like transcription factor OS=Mus musculus GN=Hltf PE=1 SV=1	csl-MIR414-5p	molecular_function	tubulin-glycine ligase activity	0.0393781
GO:0070740	66556	Helicase-like transcription factor OS=Mus musculus GN=Hltf PE=1 SV=1	csl-MIR414-5p	molecular_function	tubulin-glutamic acid ligase activity	0.0393781
GO:0030371	39196	Transcriptional repressor ILP1 OS=Arabidopsis thaliana GN=ILP1 PE=1 SV=1	csl-MIR414-5p	molecular_function	translation repressor activity	0.0393781
GO:0018169	66556	Helicase-like transcription factor OS=Mus musculus GN=Hltf PE=1 SV=1	csl-MIR414-5p	molecular_function	ribosomal S6-glutamic acid ligase activity	0.0393781
GO:0048478	56864	Protein TIPIN homolog OS=Drosophila melanogaster GN=CG10336 PE=2 SV=2	csl-MIR414-5p	biological_process	replication fork protection	0.0393781
GO:0070736	66556	Helicase-like transcription factor OS=Mus musculus GN=Hltf PE=1 SV=1	csl-MIR414-5p	molecular_function	protein-glycine ligase activity, initiating	0.0393781
GO:0070737	66556	Helicase-like transcription factor OS=Mus musculus GN=Hltf PE=1 SV=1	csl-MIR414-5p	molecular_function	protein-glycine ligase activity, elongating	0.0393781
GO:0070735	66556	Helicase-like transcription factor OS=Mus musculus GN=Hltf PE=1 SV=1	csl-MIR414-5p	molecular_function	protein-glycine ligase activity	0.0393781
GO:0070739	66556	Helicase-like transcription factor OS=Mus musculus GN=Hltf PE=1 SV=1	csl-MIR414-5p	molecular_function	protein-glutamic acid ligase activity	0.0393781
GO:0030289	46531	Serine/threonine-protein phosphatase 4 regulatory subunit 3-B OS=Xenopus laevis GN=ppp4r3b-b PE=2 SV=1	csl-MIR414-5p	cellular_component	protein phosphatase 4 complex	0.0393781
GO:0045722	46531	Serine/threonine-protein phosphatase 4 regulatory subunit 3-B OS=Xenopus laevis GN=ppp4r3b-b PE=2 SV=1	csl-MIR414-5p	biological_process	positive regulation of gluconeogenesis	0.0393781
GO:0043774	66556	Helicase-like transcription factor OS=Mus musculus GN=Hltf PE=1 SV=1	csl-MIR414-5p	molecular_function	coenzyme F420-2 alpha-glutamyl ligase activity	0.0393781
GO:0043773	66556	Helicase-like transcription factor OS=Mus musculus GN=Hltf PE=1 SV=1	csl-MIR414-5p	molecular_function	coenzyme F420-0 gamma-glutamyl ligase activity	0.0393781
GO:0036310	48741	SWI/SNF-related matrix-associated actin-dependent regulator of chromatin subfamily A-like protein 1 OS=Bos taurus GN=SMARCAL1 PE=2 SV=2	csl-MIR414-5p	molecular_function	annealing helicase activity	0.0393781
GO:0042759	52322	Acyl-lipid (8-3)-desaturase OS=Physcomitrella patens subsp. patens GN=DES5 PE=1 SV=1	csl-miR482a-5p	biological_process	long-chain fatty acid biosynthetic process	0.0393781
GO:0018107	23114	Vegetative incompatibility protein HET-E-1 OS=Podospora anserina GN=HET-E1 PE=3 SV=1	csl-miR5054	biological_process	peptidyl-threonine phosphorylation	0.0393781
GO:0045159	23114	Vegetative incompatibility protein HET-E-1 OS=Podospora anserina GN=HET-E1 PE=3 SV=1	csl-miR5054	molecular_function	myosin II binding	0.0393781
GO:0016905	23114	Vegetative incompatibility protein HET-E-1 OS=Podospora anserina GN=HET-E1 PE=3 SV=1	csl-miR5054	molecular_function	myosin heavy chain kinase activity	0.0393781
GO:0017102	57342	Methionine--tRNA ligase OS=Clostridium tetani (strain Massachusetts / E88) GN=metG PE=3 SV=1	csl-miR5054	cellular_component	methionyl glutamyl tRNA synthetase complex	0.0393781
GO:0046040	47829	Adenylosuccinate synthetase, chloroplastic OS=Ostreococcus tauri GN=PURA PE=3 SV=2	csl-miR5054	biological_process	IMP metabolic process	0.0393781
GO:0044208	47829	Adenylosuccinate synthetase, chloroplastic OS=Ostreococcus tauri GN=PURA PE=3 SV=2	csl-miR5054	biological_process	'de novo' AMP biosynthetic process	0.0393781
GO:0004019	47829	Adenylosuccinate synthetase, chloroplastic OS=Ostreococcus tauri GN=PURA PE=3 SV=2	csl-miR5054	molecular_function	adenylosuccinate synthase activity	0.0393781
GO:1902417	46284	ABC transporter C family member 2 OS=Arabidopsis thaliana GN=ABCC2 PE=1 SV=2	csl-miR5054	molecular_function	(+)-abscisic acid D-glucopyranosyl ester transmembrane transporter activity	0.0393781
GO:1902418	46284	ABC transporter C family member 2 OS=Arabidopsis thaliana GN=ABCC2 PE=1 SV=2	csl-miR5054	biological_process	(+)-abscisic acid D-glucopyranosyl ester transmembrane transport	0.0393781
GO:0017166	46227	tRNA-splicing ligase RtcB homolog OS=Micromonas commoda (strain RCC299 / NOUM17 / CCMP2709) GN=MICPUN_59883 PE=3 SV=1	csl-MIR5368-3p	molecular_function	vinculin binding	0.0393781
GO:0003972	46227	tRNA-splicing ligase RtcB homolog OS=Micromonas commoda (strain RCC299 / NOUM17 / CCMP2709) GN=MICPUN_59883 PE=3 SV=1	csl-MIR5368-3p	molecular_function	RNA ligase (ATP) activity	0.0393781
GO:0048478	56864	Protein TIPIN homolog OS=Drosophila melanogaster GN=CG10336 PE=2 SV=2	csl-MIR5368-3p	biological_process	replication fork protection	0.0393781
GO:0098910	58605	Ankyrin-2 OS=Mus musculus GN=Ank2 PE=1 SV=2	csl-MIR5368-3p	biological_process	regulation of atrial cardiac muscle cell action potential	0.0393781
GO:0018813	27212	Aconitate hydratase, mitochondrial OS=Gracilaria gracilis PE=3 SV=1	csl-miR6478	molecular_function	trans-o-hydroxybenzylidenepyruvate hydratase-aldolase activity	0.0393781
GO:0018810	27212	Aconitate hydratase, mitochondrial OS=Gracilaria gracilis PE=3 SV=1	csl-miR6478	molecular_function	trans-4-[2-(3-hydroxy)-thionaphthenyl]-2-oxo-3-butenoate hydratase activity	0.0393781
GO:0018808	27212	Aconitate hydratase, mitochondrial OS=Gracilaria gracilis PE=3 SV=1	csl-miR6478	molecular_function	trans-4-(1'-hydroxynaphth-2'-yl)-2-oxobut-3-enoate hydratase-aldolase activity	0.0393781
GO:0034953	27212	Aconitate hydratase, mitochondrial OS=Gracilaria gracilis PE=3 SV=1	csl-miR6478	molecular_function	perillyl-CoA hydratase activity	0.0393781
GO:0034846	27212	Aconitate hydratase, mitochondrial OS=Gracilaria gracilis PE=3 SV=1	csl-miR6478	molecular_function	naphthyl-2-methylene-succinyl-CoA lyase activity	0.0393781
GO:0034839	27212	Aconitate hydratase, mitochondrial OS=Gracilaria gracilis PE=3 SV=1	csl-miR6478	molecular_function	menth-2-enone hydratase activity	0.0393781
GO:0052684	27212	Aconitate hydratase, mitochondrial OS=Gracilaria gracilis PE=3 SV=1	csl-miR6478	molecular_function	L-serine hydro-lyase (adding indole, L-tryptophan-forming) activity	0.0393781
GO:0034578	27212	Aconitate hydratase, mitochondrial OS=Gracilaria gracilis PE=3 SV=1	csl-miR6478	molecular_function	limonene 8-hydratase activity	0.0393781
GO:0043960	27212	Aconitate hydratase, mitochondrial OS=Gracilaria gracilis PE=3 SV=1	csl-miR6478	molecular_function	L-erythro-3-methylmalyl-CoA dehydratase activity	0.0393781
GO:0018809	27212	Aconitate hydratase, mitochondrial OS=Gracilaria gracilis PE=3 SV=1	csl-miR6478	molecular_function	E-phenylitaconyl-CoA hydratase activity	0.0393781
GO:0034890	27212	Aconitate hydratase, mitochondrial OS=Gracilaria gracilis PE=3 SV=1	csl-miR6478	molecular_function	endosulfan diol hydrolyase (cyclizing) activity	0.0393781
GO:0018811	27212	Aconitate hydratase, mitochondrial OS=Gracilaria gracilis PE=3 SV=1	csl-miR6478	molecular_function	cyclohex-1-ene-1-carboxyl-CoA hydratase activity	0.0393781
GO:0003994	27212	Aconitate hydratase, mitochondrial OS=Gracilaria gracilis PE=3 SV=1	csl-miR6478	molecular_function	aconitate hydratase activity	0.0393781
GO:0051909	27212	Aconitate hydratase, mitochondrial OS=Gracilaria gracilis PE=3 SV=1	csl-miR6478	molecular_function	acetylenecarboxylate hydratase activity, producing 3-hydroxypropenoate	0.0393781
GO:0018807	27212	Aconitate hydratase, mitochondrial OS=Gracilaria gracilis PE=3 SV=1	csl-miR6478	molecular_function	6-hydroxycyclohex-1-ene-1-carboxyl-CoA hydratase activity	0.0393781
GO:0070497	27212	Aconitate hydratase, mitochondrial OS=Gracilaria gracilis PE=3 SV=1	csl-miR6478	molecular_function	6-carboxy-5,6,7,8-tetrahydropterin synthase activity	0.0393781
GO:0034904	27212	Aconitate hydratase, mitochondrial OS=Gracilaria gracilis PE=3 SV=1	csl-miR6478	molecular_function	5-chloro-2-oxopent-4-enoate hydratase activity	0.0393781
GO:0034581	27212	Aconitate hydratase, mitochondrial OS=Gracilaria gracilis PE=3 SV=1	csl-miR6478	molecular_function	4-methyloct-2-enoyl-CoA hydratase activity	0.0393781
GO:0018815	27212	Aconitate hydratase, mitochondrial OS=Gracilaria gracilis PE=3 SV=1	csl-miR6478	molecular_function	3-methyl-5-hydroxy-6-(3-carboxy-3-oxopropenyl)-1H-2-pyridon hydratase-aldolase activity	0.0393781
GO:0043956	27212	Aconitate hydratase, mitochondrial OS=Gracilaria gracilis PE=3 SV=1	csl-miR6478	molecular_function	3-hydroxypropionyl-CoA dehydratase activity	0.0393781
GO:0046565	27212	Aconitate hydratase, mitochondrial OS=Gracilaria gracilis PE=3 SV=1	csl-miR6478	molecular_function	3-dehydroshikimate dehydratase activity	0.0393781
GO:0018817	27212	Aconitate hydratase, mitochondrial OS=Gracilaria gracilis PE=3 SV=1	csl-miR6478	molecular_function	2-oxo-hept-3-ene-1,7-dioate hydratase activity	0.0393781
GO:0034917	27212	Aconitate hydratase, mitochondrial OS=Gracilaria gracilis PE=3 SV=1	csl-miR6478	molecular_function	2-methylhex-2-enoyl-CoA hydratase activity	0.0393781
GO:0043725	27212	Aconitate hydratase, mitochondrial OS=Gracilaria gracilis PE=3 SV=1	csl-miR6478	molecular_function	2-keto-3-deoxygluconate aldolase activity	0.0393781
GO:0043724	27212	Aconitate hydratase, mitochondrial OS=Gracilaria gracilis PE=3 SV=1	csl-miR6478	molecular_function	2-keto-3-deoxygalactonate aldolase activity	0.0393781
GO:0018816	27212	Aconitate hydratase, mitochondrial OS=Gracilaria gracilis PE=3 SV=1	csl-miR6478	molecular_function	2-hydroxyisobutyrate dehydratase activity	0.0393781
GO:0034856	27212	Aconitate hydratase, mitochondrial OS=Gracilaria gracilis PE=3 SV=1	csl-miR6478	molecular_function	2-hydroxyhexa-2,4-dienoate hydratase activity	0.0393781
GO:0034829	27212	Aconitate hydratase, mitochondrial OS=Gracilaria gracilis PE=3 SV=1	csl-miR6478	molecular_function	2-hydroxydec-2,4-diene-1,10-dioate hydratase activity	0.0393781
GO:0034867	27212	Aconitate hydratase, mitochondrial OS=Gracilaria gracilis PE=3 SV=1	csl-miR6478	molecular_function	2,4,4-trimethylpent-2-enoyl-CoA hydratase activity	0.0393781
GO:0034561	27212	Aconitate hydratase, mitochondrial OS=Gracilaria gracilis PE=3 SV=1	csl-miR6478	molecular_function	1,2-bis(4-hydroxyphenyl)-2-proponol dehydratase activity	0.0393781
GO:0008659	27212	Aconitate hydratase, mitochondrial OS=Gracilaria gracilis PE=3 SV=1	csl-miR6478	molecular_function	(3R)-hydroxymyristoyl-[acyl-carrier-protein] dehydratase activity	0.0393781
GO:0008661	16525	1-deoxy-D-xylulose-5-phosphate synthase 1, chloroplastic OS=Oryza sativa subsp. japonica GN=CLA1 PE=2 SV=2	csl-miR6478-1	molecular_function	1-deoxy-D-xylulose-5-phosphate synthase activity	0.0393781
GO:0052865	16525	1-deoxy-D-xylulose-5-phosphate synthase 1, chloroplastic OS=Oryza sativa subsp. japonica GN=CLA1 PE=2 SV=2	csl-miR6478-1	biological_process	1-deoxy-D-xylulose 5-phosphate biosynthetic process	0.0393781
GO:0060395	44006	Leucyl-cystinyl aminopeptidase OS=Rattus norvegicus GN=Lnpep PE=1 SV=1	csl-MIR7700-5p	biological_process	SMAD protein signal transduction	0.0393781
GO:0042770	37663	Structural maintenance of chromosomes protein 1 OS=Arabidopsis thaliana GN=SMC1 PE=2 SV=2	csl-MIR7700-5p	biological_process	signal transduction in response to DNA damage	0.0393781
GO:0017048	41065	Formin-H OS=Dictyostelium discoideum GN=forH PE=1 SV=1	csl-MIR7700-5p	molecular_function	Rho GTPase binding	0.0393781
GO:0008217	44006	Leucyl-cystinyl aminopeptidase OS=Rattus norvegicus GN=Lnpep PE=1 SV=1	csl-MIR7700-5p	biological_process	regulation of blood pressure	0.0393781
GO:0031268	41065	Formin-H OS=Dictyostelium discoideum GN=forH PE=1 SV=1	csl-MIR7700-5p	biological_process	pseudopodium organization	0.0393781
GO:0032993	13471	Lysine-specific demethylase 5A OS=Mus musculus GN=Kdm5a PE=1 SV=2	csl-MIR7700-5p	cellular_component	protein-DNA complex	0.0393781
GO:0030838	41065	Formin-H OS=Dictyostelium discoideum GN=forH PE=1 SV=1	csl-MIR7700-5p	biological_process	positive regulation of actin filament polymerization	0.0393781
GO:0007602	39910		csl-MIR7700-5p	biological_process	phototransduction	0.0393781
GO:0044611	67756	Nuclear pore complex protein NUP155 OS=Arabidopsis thaliana GN=NUP155 PE=1 SV=1	csl-MIR7700-5p	cellular_component	nuclear pore inner ring	0.0393781
GO:1901726	13471	Lysine-specific demethylase 5A OS=Mus musculus GN=Kdm5a PE=1 SV=2	csl-MIR7700-5p	biological_process	negative regulation of histone deacetylase activity	0.0393781
GO:0030893	37663	Structural maintenance of chromosomes protein 1 OS=Arabidopsis thaliana GN=SMC1 PE=2 SV=2	csl-MIR7700-5p	cellular_component	meiotic cohesin complex	0.0393781
GO:0030175	41065	Formin-H OS=Dictyostelium discoideum GN=forH PE=1 SV=1	csl-MIR7700-5p	cellular_component	filopodium	0.0393781
GO:0019907	13471	Lysine-specific demethylase 5A OS=Mus musculus GN=Kdm5a PE=1 SV=2	csl-MIR7700-5p	cellular_component	cyclin-dependent protein kinase activating kinase holoenzyme complex	0.0393781
GO:0048268	58860	Putative clathrin assembly protein At2g01600 OS=Arabidopsis thaliana GN=At2g01600 PE=2 SV=2	csl-MIR7700-5p	biological_process	clathrin coat assembly	0.0393781
GO:0016043	41065	Formin-H OS=Dictyostelium discoideum GN=forH PE=1 SV=1	csl-MIR7700-5p	biological_process	cellular component organization	0.0393781
GO:0007267	44006	Leucyl-cystinyl aminopeptidase OS=Rattus norvegicus GN=Lnpep PE=1 SV=1	csl-MIR7700-5p	biological_process	cell-cell signaling	0.0393781
GO:0051638	41065	Formin-H OS=Dictyostelium discoideum GN=forH PE=1 SV=1	csl-MIR7700-5p	biological_process	barbed-end actin filament uncapping	0.0393781
GO:0045010	41065	Formin-H OS=Dictyostelium discoideum GN=forH PE=1 SV=1	csl-MIR7700-5p	biological_process	actin nucleation	0.0393781
GO:0015739	57991	CMP-sialic acid transporter 1 OS=Oryza sativa subsp. japonica GN=CSTLP1 PE=2 SV=1	csl-MiR9558-5p	biological_process	sialic acid transport	0.0393781
GO:0015136	57991	CMP-sialic acid transporter 1 OS=Oryza sativa subsp. japonica GN=CSTLP1 PE=2 SV=1	csl-MiR9558-5p	molecular_function	sialic acid transmembrane transporter activity	0.0393781
GO:0005456	57991	CMP-sialic acid transporter 1 OS=Oryza sativa subsp. japonica GN=CSTLP1 PE=2 SV=1	csl-MiR9558-5p	molecular_function	CMP-N-acetylneuraminate transmembrane transporter activity	0.0393781
GO:0004587	54590	Ornithine aminotransferase, mitochondrial OS=Bos taurus GN=OAT PE=2 SV=1	csl-nmiR2	molecular_function	ornithine-oxo-acid transaminase activity	0.0393781
GO:0010121	54590	Ornithine aminotransferase, mitochondrial OS=Bos taurus GN=OAT PE=2 SV=1	csl-nmiR2	biological_process	arginine catabolic process to proline via ornithine	0.0393781
GO:0019544	54590	Ornithine aminotransferase, mitochondrial OS=Bos taurus GN=OAT PE=2 SV=1	csl-nmiR2	biological_process	arginine catabolic process to glutamate	0.0393781
GO:0010468	42188	Helicase and polymerase-containing protein TEBICHI OS=Arabidopsis thaliana GN=TEB PE=2 SV=1	csl-miR396a-5p-1	biological_process	regulation of gene expression	0.0418957
GO:0010468	16341	DEAD-box ATP-dependent RNA helicase 28 OS=Oryza sativa subsp. japonica GN=Os12g0481100 PE=2 SV=2	csl-MIR414-5p	biological_process	regulation of gene expression	0.0418957
GO:0003676	23091	Uncharacterized RNA-binding protein C1827.05c OS=Schizosaccharomyces pombe (strain 972 / ATCC 24843) GN=SPCC1827.05c PE=3 SV=1	csl-miR2275b-3p	molecular_function	nucleic acid binding	0.0441828
GO:0003676	68114	Uncharacterized RNA-binding protein C328.05 OS=Schizosaccharomyces pombe (strain 972 / ATCC 24843) GN=SPAC328.05 PE=3 SV=3	csl-MIR319a-5p	molecular_function	nucleic acid binding	0.0441828
GO:0003676	8699	Nuclear polyadenylated RNA-binding protein 4 OS=Saccharomyces cerevisiae (strain ATCC 204508 / S288c) GN=HRP1 PE=1 SV=1	csl-miR3624-3p	molecular_function	nucleic acid binding	0.0441828
GO:0003676	49100	Putative SWI/SNF-related matrix-associated actin-dependent regulator of chromatin subfamily A member 3-like 3 OS=Arabidopsis thaliana GN=At5g43530 PE=3 SV=1	csl-miR394a-5p	molecular_function	nucleic acid binding	0.0441828
GO:0003676	56864	Protein TIPIN homolog OS=Drosophila melanogaster GN=CG10336 PE=2 SV=2	csl-MIR414-5p	molecular_function	nucleic acid binding	0.0441828
GO:0003676	66556	Helicase-like transcription factor OS=Mus musculus GN=Hltf PE=1 SV=1	csl-MIR414-5p	molecular_function	nucleic acid binding	0.0441828
GO:0003676	56864	Protein TIPIN homolog OS=Drosophila melanogaster GN=CG10336 PE=2 SV=2	csl-MIR5368-3p	molecular_function	nucleic acid binding	0.0441828
GO:0003676	58378		csl-MIR7700-5p	molecular_function	nucleic acid binding	0.0441828
GO:0052689	66379		csl-miR171a	molecular_function	carboxylic ester hydrolase activity	0.0463031
GO:0009707	26914	Translocase of chloroplast 120, chloroplastic OS=Arabidopsis thaliana GN=TOC120 PE=1 SV=1	csl-miR3624-3p	cellular_component	chloroplast outer membrane	0.0463031
GO:0009423	53136	Phospho-2-dehydro-3-deoxyheptonate aldolase 2, chloroplastic OS=Arabidopsis thaliana GN=DHS2 PE=2 SV=2	csl-miR396a-5p-1	biological_process	chorismate biosynthetic process	0.0463031
GO:0009423	53136	Phospho-2-dehydro-3-deoxyheptonate aldolase 2, chloroplastic OS=Arabidopsis thaliana GN=DHS2 PE=2 SV=2	csl-miR396b	biological_process	chorismate biosynthetic process	0.0463031
GO:0008643	27890	GDP-mannose transporter GONST4 OS=Arabidopsis thaliana GN=GONST4 PE=2 SV=1	csl-miR4996	biological_process	carbohydrate transport	0.0463031
GO:0031177	39545	Narbonolide/10-deoxymethynolide synthase PikA2, modules 3 and 4 OS=Streptomyces venezuelae GN=pikAII PE=1 SV=1	csl-miR5072	molecular_function	phosphopantetheine binding	0.0463031
GO:0009423	63483	3-phosphoshikimate 1-carboxyvinyltransferase, chloroplastic OS=Brassica napus PE=3 SV=1	csl-miR5072	biological_process	chorismate biosynthetic process	0.0463031
GO:0031177	49000	Fatty acid synthase OS=Gallus gallus GN=FASN PE=1 SV=5	csl-miR528-5p	molecular_function	phosphopantetheine binding	0.0463031
GO:0031177	39545	Narbonolide/10-deoxymethynolide synthase PikA2, modules 3 and 4 OS=Streptomyces venezuelae GN=pikAII PE=1 SV=1	csl-miR8155-1	molecular_function	phosphopantetheine binding	0.0463031
GO:0052689	65593	Protein CASP OS=Arabidopsis thaliana GN=CASP PE=1 SV=2	csl-MiR9558-5p	molecular_function	carboxylic ester hydrolase activity	0.0463031
GO:0008643	57991	CMP-sialic acid transporter 1 OS=Oryza sativa subsp. japonica GN=CSTLP1 PE=2 SV=1	csl-MiR9558-5p	biological_process	carbohydrate transport	0.0463031
GO:0009707	49349	Digalactosyldiacylglycerol synthase 1, chloroplastic OS=Lotus japonicus GN=DGD1 PE=2 SV=1	csl-nmiR2	cellular_component	chloroplast outer membrane	0.0463031
GO:0005813	67190		csl-miR398c	cellular_component	centrosome	0.0475007
GO:0005813	47237	Centrosomal protein of 164 kDa OS=Homo sapiens GN=CEP164 PE=1 SV=3	csl-miR408-3p	cellular_component	centrosome	0.0475007
GO:0005813	46531	Serine/threonine-protein phosphatase 4 regulatory subunit 3-B OS=Xenopus laevis GN=ppp4r3b-b PE=2 SV=1	csl-MIR414-5p	cellular_component	centrosome	0.0475007
GO:0044822	65316	ATP-dependent RNA helicase DEAH13 OS=Arabidopsis thaliana GN=FAS4 PE=2 SV=1	csl-miR3624-3p	molecular_function	poly(A) RNA binding	0.0562409
GO:0044822	66556	Helicase-like transcription factor OS=Mus musculus GN=Hltf PE=1 SV=1	csl-MIR414-5p	molecular_function	poly(A) RNA binding	0.0562409
GO:0044822	49000	Fatty acid synthase OS=Gallus gallus GN=FASN PE=1 SV=5	csl-miR528-5p	molecular_function	poly(A) RNA binding	0.0562409
GO:0044822	46227	tRNA-splicing ligase RtcB homolog OS=Micromonas commoda (strain RCC299 / NOUM17 / CCMP2709) GN=MICPUN_59883 PE=3 SV=1	csl-MIR5368-3p	molecular_function	poly(A) RNA binding	0.0562409
GO:0000325	46284	ABC transporter C family member 2 OS=Arabidopsis thaliana GN=ABCC2 PE=1 SV=2	csl-miR168	cellular_component	plant-type vacuole	0.0564065
GO:0089711	13921	Amino-acid permease BAT1 OS=Arabidopsis thaliana GN=BAT1 PE=2 SV=2	csl-miR3624-3p	biological_process	L-glutamate transmembrane transport	0.0564065
GO:0015180	13921	Amino-acid permease BAT1 OS=Arabidopsis thaliana GN=BAT1 PE=2 SV=2	csl-miR3624-3p	molecular_function	L-alanine transmembrane transporter activity	0.0564065
GO:0015812	13921	Amino-acid permease BAT1 OS=Arabidopsis thaliana GN=BAT1 PE=2 SV=2	csl-miR3624-3p	biological_process	gamma-aminobutyric acid transport	0.0564065
GO:0015185	13921	Amino-acid permease BAT1 OS=Arabidopsis thaliana GN=BAT1 PE=2 SV=2	csl-miR3624-3p	molecular_function	gamma-aminobutyric acid transmembrane transporter activity	0.0564065
GO:0000325	46284	ABC transporter C family member 2 OS=Arabidopsis thaliana GN=ABCC2 PE=1 SV=2	csl-miR5054	cellular_component	plant-type vacuole	0.0564065
GO:0089711	48735	Amino-acid permease BAT1 homolog OS=Oryza sativa subsp. japonica GN=BAT1 PE=2 SV=1	csl-miR5072	biological_process	L-glutamate transmembrane transport	0.0564065
GO:0015180	48735	Amino-acid permease BAT1 homolog OS=Oryza sativa subsp. japonica GN=BAT1 PE=2 SV=1	csl-miR5072	molecular_function	L-alanine transmembrane transporter activity	0.0564065
GO:0015812	48735	Amino-acid permease BAT1 homolog OS=Oryza sativa subsp. japonica GN=BAT1 PE=2 SV=1	csl-miR5072	biological_process	gamma-aminobutyric acid transport	0.0564065
GO:0015185	48735	Amino-acid permease BAT1 homolog OS=Oryza sativa subsp. japonica GN=BAT1 PE=2 SV=1	csl-miR5072	molecular_function	gamma-aminobutyric acid transmembrane transporter activity	0.0564065
GO:0052890	38487	Isobutyryl-CoA dehydrogenase, mitochondrial OS=Dictyostelium discoideum GN=acad8 PE=3 SV=1	csl-MIR5368-3p	molecular_function	oxidoreductase activity, acting on the CH-CH group of donors, with a flavin as acceptor	0.0564065
GO:0055088	38487	Isobutyryl-CoA dehydrogenase, mitochondrial OS=Dictyostelium discoideum GN=acad8 PE=3 SV=1	csl-MIR5368-3p	biological_process	lipid homeostasis	0.0564065
GO:0033539	38487	Isobutyryl-CoA dehydrogenase, mitochondrial OS=Dictyostelium discoideum GN=acad8 PE=3 SV=1	csl-MIR5368-3p	biological_process	fatty acid beta-oxidation using acyl-CoA dehydrogenase	0.0564065
GO:0052890	54075	Acyl-coenzyme A oxidase 2, peroxisomal OS=Arabidopsis thaliana GN=ACX2 PE=1 SV=2	csl-MIR7700-5p	molecular_function	oxidoreductase activity, acting on the CH-CH group of donors, with a flavin as acceptor	0.0564065
GO:0055088	54075	Acyl-coenzyme A oxidase 2, peroxisomal OS=Arabidopsis thaliana GN=ACX2 PE=1 SV=2	csl-MIR7700-5p	biological_process	lipid homeostasis	0.0564065
GO:0033539	54075	Acyl-coenzyme A oxidase 2, peroxisomal OS=Arabidopsis thaliana GN=ACX2 PE=1 SV=2	csl-MIR7700-5p	biological_process	fatty acid beta-oxidation using acyl-CoA dehydrogenase	0.0564065
GO:0000325	46826	Sodium/hydrogen exchanger 1 OS=Arabidopsis thaliana GN=NHX1 PE=1 SV=2	csl-nmiR6	cellular_component	plant-type vacuole	0.0564065
GO:0006260	42188	Helicase and polymerase-containing protein TEBICHI OS=Arabidopsis thaliana GN=TEB PE=2 SV=1	csl-miR396a-5p-1	biological_process	DNA replication	0.0663709
GO:0006260	55361	DNA polymerase delta small subunit OS=Oryza sativa subsp. japonica GN=POLD2 PE=2 SV=1	csl-miR482a-5p	biological_process	DNA replication	0.0663709
GO:0006260	49276	ATP-dependent DNA helicase Q-like 5 OS=Arabidopsis thaliana GN=RECQL5 PE=2 SV=2	csl-miR5054	biological_process	DNA replication	0.0663709
GO:0016853	35341	Putative glucose-6-phosphate 1-epimerase OS=Cenchrus ciliaris PE=2 SV=1	csl-miR2275c	molecular_function	isomerase activity	0.0671935
GO:0015181	13921	Amino-acid permease BAT1 OS=Arabidopsis thaliana GN=BAT1 PE=2 SV=2	csl-miR3624-3p	molecular_function	arginine transmembrane transporter activity	0.0671935
GO:0016853	37599	1,4-dihydroxy-2-naphthoyl-CoA synthase, peroxisomal OS=Arabidopsis thaliana GN=MENB PE=1 SV=2	csl-miR3630-3p	molecular_function	isomerase activity	0.0671935
GO:0005852	21475	Eukaryotic translation initiation factor 3 subunit G OS=Mus musculus GN=Eif3g PE=1 SV=2	csl-MIR396a-5p	cellular_component	eukaryotic translation initiation factor 3 complex	0.0671935
GO:0005852	53345	Eukaryotic translation initiation factor 3 subunit B OS=Nicotiana tabacum GN=TIF3B1 PE=2 SV=1	csl-MIR414-5p	cellular_component	eukaryotic translation initiation factor 3 complex	0.0671935
GO:0015181	48735	Amino-acid permease BAT1 homolog OS=Oryza sativa subsp. japonica GN=BAT1 PE=2 SV=1	csl-miR5072	molecular_function	arginine transmembrane transporter activity	0.0671935
GO:0004519	61766		csl-MIR5368-3p	molecular_function	endonuclease activity	0.0671935
GO:0003995	38487	Isobutyryl-CoA dehydrogenase, mitochondrial OS=Dictyostelium discoideum GN=acad8 PE=3 SV=1	csl-MIR5368-3p	molecular_function	acyl-CoA dehydrogenase activity	0.0671935
GO:0003995	54075	Acyl-coenzyme A oxidase 2, peroxisomal OS=Arabidopsis thaliana GN=ACX2 PE=1 SV=2	csl-MIR7700-5p	molecular_function	acyl-CoA dehydrogenase activity	0.0671935
GO:0004519	40707	NEDD4-binding protein 2 OS=Homo sapiens GN=N4BP2 PE=1 SV=2	csl-nmiR2	molecular_function	endonuclease activity	0.0671935
GO:0080008	4871	WD repeat-containing protein RUP1 OS=Arabidopsis thaliana GN=RUP1 PE=1 SV=1	csl-miR1511	cellular_component	Cul4-RING E3 ubiquitin ligase complex	0.0708763
GO:0080008	15593	Regulatory-associated protein of TOR 1 OS=Arabidopsis thaliana GN=RAPTOR1 PE=1 SV=1	csl-MIR7700-5p	cellular_component	Cul4-RING E3 ubiquitin ligase complex	0.0708763
GO:0080008	17436	LEC14B protein OS=Lithospermum erythrorhizon PE=2 SV=1	csl-nmiR1	cellular_component	Cul4-RING E3 ubiquitin ligase complex	0.0708763
GO:0080008	14666	Telomerase Cajal body protein 1 OS=Bos taurus GN=WRAP53 PE=2 SV=1	csl-nmiR6	cellular_component	Cul4-RING E3 ubiquitin ligase complex	0.0708763
GO:0016568	49100	Putative SWI/SNF-related matrix-associated actin-dependent regulator of chromatin subfamily A member 3-like 3 OS=Arabidopsis thaliana GN=At5g43530 PE=3 SV=1	csl-miR394a-5p	biological_process	chromatin modification	0.0733147
GO:0016568	66556	Helicase-like transcription factor OS=Mus musculus GN=Hltf PE=1 SV=1	csl-MIR414-5p	biological_process	chromatin modification	0.0733147
GO:0016568	13471	Lysine-specific demethylase 5A OS=Mus musculus GN=Kdm5a PE=1 SV=2	csl-MIR7700-5p	biological_process	chromatin modification	0.0733147
GO:0003682	49289	Nucleosome assembly protein 1;4 OS=Nicotiana tabacum GN=NAP1;4 PE=1 SV=1	csl-MIR414-5p	molecular_function	chromatin binding	0.0762257
GO:0003682	13471	Lysine-specific demethylase 5A OS=Mus musculus GN=Kdm5a PE=1 SV=2	csl-MIR7700-5p	molecular_function	chromatin binding	0.0762257
GO:0003682	37663	Structural maintenance of chromosomes protein 1 OS=Arabidopsis thaliana GN=SMC1 PE=2 SV=2	csl-MIR7700-5p	molecular_function	chromatin binding	0.0762257
GO:0003682	64860		csl-nmiR2	molecular_function	chromatin binding	0.0762257
GO:0004165	54823	Peroxisomal fatty acid beta-oxidation multifunctional protein MFP2 OS=Arabidopsis thaliana GN=MFP2 PE=1 SV=1	csl-miR1511	molecular_function	dodecenoyl-CoA delta-isomerase activity	0.0772119
GO:0008692	54823	Peroxisomal fatty acid beta-oxidation multifunctional protein MFP2 OS=Arabidopsis thaliana GN=MFP2 PE=1 SV=1	csl-miR1511	molecular_function	3-hydroxybutyryl-CoA epimerase activity	0.0772119
GO:0010015	23261		csl-miR164a	biological_process	root morphogenesis	0.0772119
GO:0016246	56024	Protein argonaute-2 OS=Homo sapiens GN=AGO2 PE=1 SV=3	csl-MIR166b-3p	biological_process	RNA interference	0.0772119
GO:0015689	48086	Molybdate-anion transporter OS=Xenopus tropicalis GN=mfsd5 PE=2 SV=1	csl-MIR166b-3p	biological_process	molybdate ion transport	0.0772119
GO:0051457	56926	MORC family CW-type zinc finger protein 3 OS=Mus musculus GN=Morc3 PE=1 SV=1	csl-MIR166b-3p	biological_process	maintenance of protein location in nucleus	0.0772119
GO:0007569	56926	MORC family CW-type zinc finger protein 3 OS=Mus musculus GN=Morc3 PE=1 SV=1	csl-MIR166b-3p	biological_process	cell aging	0.0772119
GO:0016246	56024	Protein argonaute-2 OS=Homo sapiens GN=AGO2 PE=1 SV=3	csl-MIR166b-5p	biological_process	RNA interference	0.0772119
GO:0051457	56926	MORC family CW-type zinc finger protein 3 OS=Mus musculus GN=Morc3 PE=1 SV=1	csl-MIR166b-5p	biological_process	maintenance of protein location in nucleus	0.0772119
GO:0007569	56926	MORC family CW-type zinc finger protein 3 OS=Mus musculus GN=Morc3 PE=1 SV=1	csl-MIR166b-5p	biological_process	cell aging	0.0772119
GO:0008559	46284	ABC transporter C family member 2 OS=Arabidopsis thaliana GN=ABCC2 PE=1 SV=2	csl-miR168	molecular_function	xenobiotic-transporting ATPase activity	0.0772119
GO:0048765	19779	Auxin transporter-like protein 1 OS=Medicago truncatula GN=LAX1 PE=2 SV=1	csl-MIR319a-5p	biological_process	root hair cell differentiation	0.0772119
GO:0001736	19779	Auxin transporter-like protein 1 OS=Medicago truncatula GN=LAX1 PE=2 SV=1	csl-MIR319a-5p	biological_process	establishment of planar polarity	0.0772119
GO:0000578	40212	DnaJ homolog subfamily C GRV2 OS=Arabidopsis thaliana GN=GRV2 PE=1 SV=1	csl-MIR319a-5p	biological_process	embryonic axis specification	0.0772119
GO:0010011	19779	Auxin transporter-like protein 1 OS=Medicago truncatula GN=LAX1 PE=2 SV=1	csl-MIR319a-5p	molecular_function	auxin binding	0.0772119
GO:0009660	40212	DnaJ homolog subfamily C GRV2 OS=Arabidopsis thaliana GN=GRV2 PE=1 SV=1	csl-MIR319a-5p	biological_process	amyloplast organization	0.0772119
GO:0018454	48005	Very-long-chain 3-oxoacyl-CoA reductase 1 OS=Arabidopsis thaliana GN=KCR1 PE=1 SV=1	csl-MIR319a-5p	molecular_function	acetoacetyl-CoA reductase activity	0.0772119
GO:0070419	63567	DNA-dependent protein kinase catalytic subunit OS=Xenopus laevis GN=prkdc PE=2 SV=1	csl-miR3624-3p	cellular_component	nonhomologous end joining complex	0.0772119
GO:0034551	65894	Cytochrome b-c1 complex subunit 9 OS=Solanum tuberosum PE=1 SV=1	csl-miR3624-3p	biological_process	mitochondrial respiratory chain complex III assembly	0.0772119
GO:0009932	37582	Probable potassium transporter 2 OS=Oryza sativa subsp. japonica GN=HAK2 PE=2 SV=1	csl-miR3624-3p	biological_process	cell tip growth	0.0772119
GO:0009234	37599	1,4-dihydroxy-2-naphthoyl-CoA synthase, peroxisomal OS=Arabidopsis thaliana GN=MENB PE=1 SV=2	csl-miR3630-3p	biological_process	menaquinone biosynthetic process	0.0772119
GO:0008889	61026	Glycerophosphodiester phosphodiesterase GDE1 OS=Ashbya gossypii (strain ATCC 10895 / CBS 109.51 / FGSC 9923 / NRRL Y-1056) GN=GDE1 PE=3 SV=2	csl-miR394a-5p	molecular_function	glycerophosphodiester phosphodiesterase activity	0.0772119
GO:0009642	36814	Superoxide dismutase [Fe], chloroplastic (Fragment) OS=Nicotiana plumbaginifolia GN=SODB PE=2 SV=1	csl-MIR396a-5p	biological_process	response to light intensity	0.0772119
GO:0006898	1016	Beta-adaptin-like protein A OS=Arabidopsis thaliana GN=BETAA-AD PE=1 SV=1	csl-MIR396a-5p	biological_process	receptor-mediated endocytosis	0.0772119
GO:1902749	42188	Helicase and polymerase-containing protein TEBICHI OS=Arabidopsis thaliana GN=TEB PE=2 SV=1	csl-miR396a-5p-1	biological_process	regulation of cell cycle G2/M phase transition	0.0772119
GO:2000011	42188	Helicase and polymerase-containing protein TEBICHI OS=Arabidopsis thaliana GN=TEB PE=2 SV=1	csl-miR396a-5p-1	biological_process	regulation of adaxial/abaxial pattern formation	0.0772119
GO:1990067	42188	Helicase and polymerase-containing protein TEBICHI OS=Arabidopsis thaliana GN=TEB PE=2 SV=1	csl-miR396a-5p-1	biological_process	intrachromosomal DNA recombination	0.0772119
GO:0003849	53136	Phospho-2-dehydro-3-deoxyheptonate aldolase 2, chloroplastic OS=Arabidopsis thaliana GN=DHS2 PE=2 SV=2	csl-miR396a-5p-1	molecular_function	3-deoxy-7-phosphoheptulonate synthase activity	0.0772119
GO:0003849	53136	Phospho-2-dehydro-3-deoxyheptonate aldolase 2, chloroplastic OS=Arabidopsis thaliana GN=DHS2 PE=2 SV=2	csl-miR396b	molecular_function	3-deoxy-7-phosphoheptulonate synthase activity	0.0772119
GO:0004326	43769	Folylpolyglutamate synthase, mitochondrial OS=Bos taurus GN=FPGS PE=2 SV=1	csl-miR408-3p	molecular_function	tetrahydrofolylpolyglutamate synthase activity	0.0772119
GO:0006369	47507	Probable helicase MAGATAMA 3 OS=Arabidopsis thaliana GN=MAA3 PE=2 SV=1	csl-miR408-3p	biological_process	termination of RNA polymerase II transcription	0.0772119
GO:0019904	47507	Probable helicase MAGATAMA 3 OS=Arabidopsis thaliana GN=MAA3 PE=2 SV=1	csl-miR408-3p	molecular_function	protein domain specific binding	0.0772119
GO:0046579	39323	Protein strawberry notch homolog 1 OS=Mus musculus GN=Sbno1 PE=1 SV=2	csl-miR408-3p	biological_process	positive regulation of Ras protein signal transduction	0.0772119
GO:0000086	47237	Centrosomal protein of 164 kDa OS=Homo sapiens GN=CEP164 PE=1 SV=3	csl-miR408-3p	biological_process	G2/M transition of mitotic cell cycle	0.0772119
GO:0046786	44255	Tobamovirus multiplication protein 2A OS=Arabidopsis thaliana GN=TOM2A PE=1 SV=1	csl-MIR414-5p	biological_process	viral replication complex formation and maintenance	0.0772119
GO:0016444	49289	Nucleosome assembly protein 1;4 OS=Nicotiana tabacum GN=NAP1;4 PE=1 SV=1	csl-MIR414-5p	biological_process	somatic cell DNA recombination	0.0772119
GO:0032784	47678	Transcription elongation factor SPT6 homolog OS=Arabidopsis thaliana GN=SPT6 PE=1 SV=1	csl-MIR414-5p	biological_process	regulation of DNA-templated transcription, elongation	0.0772119
GO:0000733	48741	SWI/SNF-related matrix-associated actin-dependent regulator of chromatin subfamily A-like protein 1 OS=Bos taurus GN=SMARCAL1 PE=2 SV=2	csl-MIR414-5p	biological_process	DNA strand renaturation	0.0772119
GO:0045048	22859	ATPase ASNA1 homolog OS=Nematostella vectensis GN=v1g161623 PE=3 SV=1	csl-miR482b-3p	biological_process	protein insertion into ER membrane	0.0772119
GO:0008559	46284	ABC transporter C family member 2 OS=Arabidopsis thaliana GN=ABCC2 PE=1 SV=2	csl-miR5054	molecular_function	xenobiotic-transporting ATPase activity	0.0772119
GO:0034456	65874	Phosphatidylinositol 4-kinase gamma 3 OS=Arabidopsis thaliana GN=PI4KG3 PE=2 SV=1	csl-miR5054	cellular_component	UTP-C complex	0.0772119
GO:0006409	65874	Phosphatidylinositol 4-kinase gamma 3 OS=Arabidopsis thaliana GN=PI4KG3 PE=2 SV=1	csl-miR5054	biological_process	tRNA export from nucleus	0.0772119
GO:0003963	33699	RNA 3'-terminal phosphate cyclase OS=Mus musculus GN=RtcA PE=1 SV=2	csl-miR5054	molecular_function	RNA-3'-phosphate cyclase activity	0.0772119
GO:0031037	23114	Vegetative incompatibility protein HET-E-1 OS=Podospora anserina GN=HET-E1 PE=3 SV=1	csl-miR5054	biological_process	myosin II filament disassembly	0.0772119
GO:0032545	65874	Phosphatidylinositol 4-kinase gamma 3 OS=Arabidopsis thaliana GN=PI4KG3 PE=2 SV=1	csl-miR5054	cellular_component	CURI complex	0.0772119
GO:0017101	57342	Methionine--tRNA ligase OS=Clostridium tetani (strain Massachusetts / E88) GN=metG PE=3 SV=1	csl-miR5054	cellular_component	aminoacyl-tRNA synthetase multienzyme complex	0.0772119
GO:0070816	18513	RNA polymerase II transcription factor B subunit 2 OS=Arabidopsis thaliana GN=TFB2 PE=2 SV=1	csl-miR5072	biological_process	phosphorylation of RNA polymerase II C-terminal domain	0.0772119
GO:0033068	39545	Narbonolide/10-deoxymethynolide synthase PikA2, modules 3 and 4 OS=Streptomyces venezuelae GN=pikAII PE=1 SV=1	csl-miR5072	biological_process	macrolide biosynthetic process	0.0772119
GO:0043001	13602	Vesicle-fusing ATPase OS=Arabidopsis thaliana GN=NSF PE=2 SV=2	csl-miR5072	biological_process	Golgi to plasma membrane protein transport	0.0772119
GO:0003866	63483	3-phosphoshikimate 1-carboxyvinyltransferase, chloroplastic OS=Brassica napus PE=3 SV=1	csl-miR5072	molecular_function	3-phosphoshikimate 1-carboxyvinyltransferase activity	0.0772119
GO:0043196	39938	Sn1-specific diacylglycerol lipase alpha OS=Mus musculus GN=Dagla PE=1 SV=2	csl-MIR5368-3p	cellular_component	varicosity	0.0772119
GO:0072669	46227	tRNA-splicing ligase RtcB homolog OS=Micromonas commoda (strain RCC299 / NOUM17 / CCMP2709) GN=MICPUN_59883 PE=3 SV=1	csl-MIR5368-3p	cellular_component	tRNA-splicing ligase complex	0.0772119
GO:0030507	58605	Ankyrin-2 OS=Mus musculus GN=Ank2 PE=1 SV=2	csl-MIR5368-3p	molecular_function	spectrin binding	0.0772119
GO:0072661	58605	Ankyrin-2 OS=Mus musculus GN=Ank2 PE=1 SV=2	csl-MIR5368-3p	biological_process	protein targeting to plasma membrane	0.0772119
GO:0001890	46227	tRNA-splicing ligase RtcB homolog OS=Micromonas commoda (strain RCC299 / NOUM17 / CCMP2709) GN=MICPUN_59883 PE=3 SV=1	csl-MIR5368-3p	biological_process	placenta development	0.0772119
GO:0030692	66266	Nucleolar complex protein 4 homolog OS=Danio rerio GN=noc4l PE=2 SV=1	csl-MIR5368-3p	cellular_component	Noc4p-Nop14p complex	0.0772119
GO:0001701	46227	tRNA-splicing ligase RtcB homolog OS=Micromonas commoda (strain RCC299 / NOUM17 / CCMP2709) GN=MICPUN_59883 PE=3 SV=1	csl-MIR5368-3p	biological_process	in utero embryonic development	0.0772119
GO:0071926	39938	Sn1-specific diacylglycerol lipase alpha OS=Mus musculus GN=Dagla PE=1 SV=2	csl-MIR5368-3p	biological_process	endocannabinoid signaling pathway	0.0772119
GO:0046340	39938	Sn1-specific diacylglycerol lipase alpha OS=Mus musculus GN=Dagla PE=1 SV=2	csl-MIR5368-3p	biological_process	diacylglycerol catabolic process	0.0772119
GO:0008093	58605	Ankyrin-2 OS=Mus musculus GN=Ank2 PE=1 SV=2	csl-MIR5368-3p	molecular_function	cytoskeletal adaptor activity	0.0772119
GO:0043034	58605	Ankyrin-2 OS=Mus musculus GN=Ank2 PE=1 SV=2	csl-MIR5368-3p	cellular_component	costamere	0.0772119
GO:0000026	48762	Alpha-1,2-mannosyltransferase MNN21 OS=Candida albicans (strain SC5314 / ATCC MYA-2876) GN=MNN21 PE=3 SV=1	csl-miR5527	molecular_function	alpha-1,2-mannosyltransferase activity	0.0772119
GO:0052855	27212	Aconitate hydratase, mitochondrial OS=Gracilaria gracilis PE=3 SV=1	csl-miR6478	molecular_function	ADP-dependent NAD(P)H-hydrate dehydratase activity	0.0772119
GO:0018812	27212	Aconitate hydratase, mitochondrial OS=Gracilaria gracilis PE=3 SV=1	csl-miR6478	molecular_function	3-hydroxyacyl-CoA dehydratase activity	0.0772119
GO:0016114	16525	1-deoxy-D-xylulose-5-phosphate synthase 1, chloroplastic OS=Oryza sativa subsp. japonica GN=CLA1 PE=2 SV=2	csl-miR6478-1	biological_process	terpenoid biosynthetic process	0.0772119
GO:0045056	61160	M protein, serotype 2.1 OS=Streptococcus pyogenes GN=emmL2.1 PE=1 SV=1	csl-MIR7700-5p	biological_process	transcytosis	0.0772119
GO:0000972	67756	Nuclear pore complex protein NUP155 OS=Arabidopsis thaliana GN=NUP155 PE=1 SV=1	csl-MIR7700-5p	biological_process	transcription-dependent tethering of RNA polymerase II gene DNA at nuclear periphery	0.0772119
GO:0031931	15593	Regulatory-associated protein of TOR 1 OS=Arabidopsis thaliana GN=RAPTOR1 PE=1 SV=1	csl-MIR7700-5p	cellular_component	TORC1 complex	0.0772119
GO:0031929	15593	Regulatory-associated protein of TOR 1 OS=Arabidopsis thaliana GN=RAPTOR1 PE=1 SV=1	csl-MIR7700-5p	biological_process	TOR signaling	0.0772119
GO:0036228	67756	Nuclear pore complex protein NUP155 OS=Arabidopsis thaliana GN=NUP155 PE=1 SV=1	csl-MIR7700-5p	biological_process	protein targeting to nuclear inner membrane	0.0772119
GO:0005522	41065	Formin-H OS=Dictyostelium discoideum GN=forH PE=1 SV=1	csl-MIR7700-5p	molecular_function	profilin binding	0.0772119
GO:0019798	13471	Lysine-specific demethylase 5A OS=Mus musculus GN=Kdm5a PE=1 SV=2	csl-MIR7700-5p	molecular_function	procollagen-proline dioxygenase activity	0.0772119
GO:0005976	28856	4-alpha-glucanotransferase DPE2 OS=Oryza sativa subsp. japonica GN=DPE2 PE=2 SV=1	csl-MIR7700-5p	biological_process	polysaccharide metabolic process	0.0772119
GO:0004465	39910		csl-MIR7700-5p	molecular_function	lipoprotein lipase activity	0.0772119
GO:0034792	13471	Lysine-specific demethylase 5A OS=Mus musculus GN=Kdm5a PE=1 SV=2	csl-MIR7700-5p	molecular_function	hypophosphite dioxygenase activity	0.0772119
GO:0034720	13471	Lysine-specific demethylase 5A OS=Mus musculus GN=Kdm5a PE=1 SV=2	csl-MIR7700-5p	biological_process	histone H3-K4 demethylation	0.0772119
GO:0010297	28856	4-alpha-glucanotransferase DPE2 OS=Oryza sativa subsp. japonica GN=DPE2 PE=2 SV=1	csl-MIR7700-5p	molecular_function	heteropolysaccharide binding	0.0772119
GO:0017049	41065	Formin-H OS=Dictyostelium discoideum GN=forH PE=1 SV=1	csl-MIR7700-5p	molecular_function	GTP-Rho binding	0.0772119
GO:0046847	41065	Formin-H OS=Dictyostelium discoideum GN=forH PE=1 SV=1	csl-MIR7700-5p	biological_process	filopodium assembly	0.0772119
GO:0032922	13471	Lysine-specific demethylase 5A OS=Mus musculus GN=Kdm5a PE=1 SV=2	csl-MIR7700-5p	biological_process	circadian regulation of gene expression	0.0772119
GO:0031490	13471	Lysine-specific demethylase 5A OS=Mus musculus GN=Kdm5a PE=1 SV=2	csl-MIR7700-5p	molecular_function	chromatin DNA binding	0.0772119
GO:0031589	41065	Formin-H OS=Dictyostelium discoideum GN=forH PE=1 SV=1	csl-MIR7700-5p	biological_process	cell-substrate adhesion	0.0772119
GO:0052635	13471	Lysine-specific demethylase 5A OS=Mus musculus GN=Kdm5a PE=1 SV=2	csl-MIR7700-5p	molecular_function	C-20 gibberellin 2-beta-dioxygenase activity	0.0772119
GO:0052634	13471	Lysine-specific demethylase 5A OS=Mus musculus GN=Kdm5a PE=1 SV=2	csl-MIR7700-5p	molecular_function	C-19 gibberellin 2-beta-dioxygenase activity	0.0772119
GO:0018602	13471	Lysine-specific demethylase 5A OS=Mus musculus GN=Kdm5a PE=1 SV=2	csl-MIR7700-5p	molecular_function	2,4-dichlorophenoxyacetate alpha-ketoglutarate dioxygenase activity	0.0772119
GO:0033068	39545	Narbonolide/10-deoxymethynolide synthase PikA2, modules 3 and 4 OS=Streptomyces venezuelae GN=pikAII PE=1 SV=1	csl-miR8155-1	biological_process	macrolide biosynthetic process	0.0772119
GO:0034975	17704	ER membrane protein complex subunit 1 OS=Gallus gallus GN=EMC1 PE=2 SV=1	csl-MiR9558-5p	biological_process	protein folding in endoplasmic reticulum	0.0772119
GO:0002084	65593	Protein CASP OS=Arabidopsis thaliana GN=CASP PE=1 SV=2	csl-MiR9558-5p	biological_process	protein depalmitoylation	0.0772119
GO:0008474	65593	Protein CASP OS=Arabidopsis thaliana GN=CASP PE=1 SV=2	csl-MiR9558-5p	molecular_function	palmitoyl-(protein) hydrolase activity	0.0772119
GO:0072546	17704	ER membrane protein complex subunit 1 OS=Gallus gallus GN=EMC1 PE=2 SV=1	csl-MiR9558-5p	cellular_component	ER membrane protein complex	0.0772119
GO:0046339	64764	Diacylglycerol O-acyltransferase 2A OS=Umbelopsis ramanniana GN=DGAT2A PE=1 SV=1	csl-MiR9558-5p	biological_process	diacylglycerol metabolic process	0.0772119
GO:0008379	19705	Peroxiredoxin-1 OS=Gekko japonicus GN=PRDX1 PE=2 SV=1	csl-nmiR3	molecular_function	thioredoxin peroxidase activity	0.0772119
GO:0006536	38146	Glutamate decarboxylase 5 OS=Arabidopsis thaliana GN=GAD5 PE=2 SV=1	csl-nmiR3	biological_process	glutamate metabolic process	0.0772119
GO:0004351	38146	Glutamate decarboxylase 5 OS=Arabidopsis thaliana GN=GAD5 PE=2 SV=1	csl-nmiR3	molecular_function	glutamate decarboxylase activity	0.0772119
GO:0035725	46826	Sodium/hydrogen exchanger 1 OS=Arabidopsis thaliana GN=NHX1 PE=1 SV=2	csl-nmiR6	biological_process	sodium ion transmembrane transport	0.0772119
GO:0055075	46826	Sodium/hydrogen exchanger 1 OS=Arabidopsis thaliana GN=NHX1 PE=1 SV=2	csl-nmiR6	biological_process	potassium ion homeostasis	0.0772119
GO:0015513	20872	Probable formate transporter OS=Methanothermobacter thermautotrophicus GN=fdhC PE=3 SV=1	csl-nmiR6	molecular_function	nitrite uptake transmembrane transporter activity	0.0772119
GO:0015707	20872	Probable formate transporter OS=Methanothermobacter thermautotrophicus GN=fdhC PE=3 SV=1	csl-nmiR6	biological_process	nitrite transport	0.0772119
GO:0048366	66493	Ethylene-responsive transcription factor ERF112 OS=Arabidopsis thaliana GN=ERF112 PE=2 SV=1	csl-miR159a-3p	biological_process	leaf development	0.0785951
GO:0015293	19779	Auxin transporter-like protein 1 OS=Medicago truncatula GN=LAX1 PE=2 SV=1	csl-MIR319a-5p	molecular_function	symporter activity	0.0785951
GO:0000151	68353		csl-MIR414-5p	cellular_component	ubiquitin ligase complex	0.0785951
GO:0015293	48033	Urea-proton symporter DUR3 OS=Oryza sativa subsp. japonica GN=DUR3 PE=1 SV=1	csl-miR5054	molecular_function	symporter activity	0.0785951
GO:0018026	59803		csl-MIR5368-3p	biological_process	peptidyl-lysine monomethylation	0.0785951
GO:0000062	38487	Isobutyryl-CoA dehydrogenase, mitochondrial OS=Dictyostelium discoideum GN=acad8 PE=3 SV=1	csl-MIR5368-3p	molecular_function	fatty-acyl-CoA binding	0.0785951
GO:0000151	57105	Probable ubiquitin conjugation factor E4 OS=Arabidopsis thaliana GN=PUB1 PE=2 SV=1	csl-MIR7700-5p	cellular_component	ubiquitin ligase complex	0.0785951
GO:0000062	54075	Acyl-coenzyme A oxidase 2, peroxisomal OS=Arabidopsis thaliana GN=ACX2 PE=1 SV=2	csl-MIR7700-5p	molecular_function	fatty-acyl-CoA binding	0.0785951
GO:0018026	64357	Protein EI24 homolog OS=Arabidopsis thaliana GN=At4g06676 PE=2 SV=1	csl-miR8155	biological_process	peptidyl-lysine monomethylation	0.0785951
GO:0048366	46826	Sodium/hydrogen exchanger 1 OS=Arabidopsis thaliana GN=NHX1 PE=1 SV=2	csl-nmiR6	biological_process	leaf development	0.0785951
GO:0005654	47237	Centrosomal protein of 164 kDa OS=Homo sapiens GN=CEP164 PE=1 SV=3	csl-miR408-3p	cellular_component	nucleoplasm	0.0814625
GO:0005654	46531	Serine/threonine-protein phosphatase 4 regulatory subunit 3-B OS=Xenopus laevis GN=ppp4r3b-b PE=2 SV=1	csl-MIR414-5p	cellular_component	nucleoplasm	0.0814625
GO:0005654	48741	SWI/SNF-related matrix-associated actin-dependent regulator of chromatin subfamily A-like protein 1 OS=Bos taurus GN=SMARCAL1 PE=2 SV=2	csl-MIR414-5p	cellular_component	nucleoplasm	0.0814625
GO:0005654	66556	Helicase-like transcription factor OS=Mus musculus GN=Hltf PE=1 SV=1	csl-MIR414-5p	cellular_component	nucleoplasm	0.0814625
GO:0005654	46227	tRNA-splicing ligase RtcB homolog OS=Micromonas commoda (strain RCC299 / NOUM17 / CCMP2709) GN=MICPUN_59883 PE=3 SV=1	csl-MIR5368-3p	cellular_component	nucleoplasm	0.0814625
GO:0005515	4871	WD repeat-containing protein RUP1 OS=Arabidopsis thaliana GN=RUP1 PE=1 SV=1	csl-miR1511	molecular_function	protein binding	0.0871185
GO:0005515	66493	Ethylene-responsive transcription factor ERF112 OS=Arabidopsis thaliana GN=ERF112 PE=2 SV=1	csl-miR159a-3p	molecular_function	protein binding	0.0871185
GO:0005515	14612	Glyoxal reductase OS=Bacillus subtilis (strain 168) GN=yvgN PE=1 SV=1	csl-MIR319a-5p	molecular_function	protein binding	0.0871185
GO:0005515	43582	Protoporphyrinogen oxidase 1, chloroplastic OS=Arabidopsis thaliana GN=PPOX1 PE=1 SV=1	csl-MIR319a-5p	molecular_function	protein binding	0.0871185
GO:0005515	26298	Signal recognition particle 54 kDa protein, chloroplastic OS=Arabidopsis thaliana GN=FFC PE=1 SV=1	csl-miR396a-3p-1	molecular_function	protein binding	0.0871185
GO:0005515	36814	Superoxide dismutase [Fe], chloroplastic (Fragment) OS=Nicotiana plumbaginifolia GN=SODB PE=2 SV=1	csl-MIR396a-5p	molecular_function	protein binding	0.0871185
GO:0005515	53136	Phospho-2-dehydro-3-deoxyheptonate aldolase 2, chloroplastic OS=Arabidopsis thaliana GN=DHS2 PE=2 SV=2	csl-miR396a-5p-1	molecular_function	protein binding	0.0871185
GO:0005515	53136	Phospho-2-dehydro-3-deoxyheptonate aldolase 2, chloroplastic OS=Arabidopsis thaliana GN=DHS2 PE=2 SV=2	csl-miR396b	molecular_function	protein binding	0.0871185
GO:0005515	47237	Centrosomal protein of 164 kDa OS=Homo sapiens GN=CEP164 PE=1 SV=3	csl-miR408-3p	molecular_function	protein binding	0.0871185
GO:0005515	44255	Tobamovirus multiplication protein 2A OS=Arabidopsis thaliana GN=TOM2A PE=1 SV=1	csl-MIR414-5p	molecular_function	protein binding	0.0871185
GO:0005515	45911	Translocase of chloroplast 34 OS=Pisum sativum GN=TOC34 PE=1 SV=1	csl-MIR414-5p	molecular_function	protein binding	0.0871185
GO:0005515	48307	Serine/arginine-rich SC35-like splicing factor SCL33 OS=Arabidopsis thaliana GN=SCL33 PE=1 SV=1	csl-MIR414-5p	molecular_function	protein binding	0.0871185
GO:0005515	49289	Nucleosome assembly protein 1;4 OS=Nicotiana tabacum GN=NAP1;4 PE=1 SV=1	csl-MIR414-5p	molecular_function	protein binding	0.0871185
GO:0005515	22859	ATPase ASNA1 homolog OS=Nematostella vectensis GN=v1g161623 PE=3 SV=1	csl-miR482b-3p	molecular_function	protein binding	0.0871185
GO:0005515	46227	tRNA-splicing ligase RtcB homolog OS=Micromonas commoda (strain RCC299 / NOUM17 / CCMP2709) GN=MICPUN_59883 PE=3 SV=1	csl-MIR5368-3p	molecular_function	protein binding	0.0871185
GO:0005515	55530	Centromere protein J OS=Mus musculus GN=Cenpj PE=2 SV=2	csl-MIR5368-3p	molecular_function	protein binding	0.0871185
GO:0005515	16525	1-deoxy-D-xylulose-5-phosphate synthase 1, chloroplastic OS=Oryza sativa subsp. japonica GN=CLA1 PE=2 SV=2	csl-miR6478-1	molecular_function	protein binding	0.0871185
GO:0005515	13471	Lysine-specific demethylase 5A OS=Mus musculus GN=Kdm5a PE=1 SV=2	csl-MIR7700-5p	molecular_function	protein binding	0.0871185
GO:0005515	15593	Regulatory-associated protein of TOR 1 OS=Arabidopsis thaliana GN=RAPTOR1 PE=1 SV=1	csl-MIR7700-5p	molecular_function	protein binding	0.0871185
GO:0005515	41065	Formin-H OS=Dictyostelium discoideum GN=forH PE=1 SV=1	csl-MIR7700-5p	molecular_function	protein binding	0.0871185
GO:0005515	44483	Probable serine/threonine-protein kinase DDB_G0267514 OS=Dictyostelium discoideum GN=DDB_G0267514 PE=3 SV=1	csl-MiR9558-5p	molecular_function	protein binding	0.0871185
GO:0005515	46826	Sodium/hydrogen exchanger 1 OS=Arabidopsis thaliana GN=NHX1 PE=1 SV=2	csl-nmiR6	molecular_function	protein binding	0.0871185
GO:1903401	13921	Amino-acid permease BAT1 OS=Arabidopsis thaliana GN=BAT1 PE=2 SV=2	csl-miR3624-3p	biological_process	L-lysine transmembrane transport	0.0905467
GO:0006891	44473	Large-conductance mechanosensitive channel OS=Lactobacillus gasseri (strain ATCC 33323 / DSM 20243 / JCM 1131 / NCIMB 11718 / AM63) GN=mscL PE=3 SV=1	csl-MIR396a-5p	biological_process	intra-Golgi vesicle-mediated transport	0.0905467
GO:0003887	42188	Helicase and polymerase-containing protein TEBICHI OS=Arabidopsis thaliana GN=TEB PE=2 SV=1	csl-miR396a-5p-1	molecular_function	DNA-directed DNA polymerase activity	0.0905467
GO:0003887	55361	DNA polymerase delta small subunit OS=Oryza sativa subsp. japonica GN=POLD2 PE=2 SV=1	csl-miR482a-5p	molecular_function	DNA-directed DNA polymerase activity	0.0905467
GO:1903401	48735	Amino-acid permease BAT1 homolog OS=Oryza sativa subsp. japonica GN=BAT1 PE=2 SV=1	csl-miR5072	biological_process	L-lysine transmembrane transport	0.0905467
GO:0006891	13602	Vesicle-fusing ATPase OS=Arabidopsis thaliana GN=NSF PE=2 SV=2	csl-miR5072	biological_process	intra-Golgi vesicle-mediated transport	0.0905467
GO:0051213	13471	Lysine-specific demethylase 5A OS=Mus musculus GN=Kdm5a PE=1 SV=2	csl-MIR7700-5p	molecular_function	dioxygenase activity	0.0905467
GO:0051213	62420	Alpha-ketoglutarate-dependent dioxygenase alkB OS=Arabidopsis thaliana GN=At1g11780 PE=2 SV=2	csl-nmiR5	molecular_function	dioxygenase activity	0.0905467
GO:0015189	13921	Amino-acid permease BAT1 OS=Arabidopsis thaliana GN=BAT1 PE=2 SV=2	csl-miR3624-3p	molecular_function	L-lysine transmembrane transporter activity	0.102988
GO:0005313	13921	Amino-acid permease BAT1 OS=Arabidopsis thaliana GN=BAT1 PE=2 SV=2	csl-miR3624-3p	molecular_function	L-glutamate transmembrane transporter activity	0.102988
GO:0015189	48735	Amino-acid permease BAT1 homolog OS=Oryza sativa subsp. japonica GN=BAT1 PE=2 SV=1	csl-miR5072	molecular_function	L-lysine transmembrane transporter activity	0.102988
GO:0005313	48735	Amino-acid permease BAT1 homolog OS=Oryza sativa subsp. japonica GN=BAT1 PE=2 SV=1	csl-miR5072	molecular_function	L-glutamate transmembrane transporter activity	0.102988
GO:0000122	13471	Lysine-specific demethylase 5A OS=Mus musculus GN=Kdm5a PE=1 SV=2	csl-MIR7700-5p	biological_process	negative regulation of transcription from RNA polymerase II promoter	0.102988
GO:0000122	19705	Peroxiredoxin-1 OS=Gekko japonicus GN=PRDX1 PE=2 SV=1	csl-nmiR3	biological_process	negative regulation of transcription from RNA polymerase II promoter	0.102988
GO:0003743	21475	Eukaryotic translation initiation factor 3 subunit G OS=Mus musculus GN=Eif3g PE=1 SV=2	csl-MIR396a-5p	molecular_function	translation initiation factor activity	0.112433
GO:0003743	53345	Eukaryotic translation initiation factor 3 subunit B OS=Nicotiana tabacum GN=TIF3B1 PE=2 SV=1	csl-MIR414-5p	molecular_function	translation initiation factor activity	0.112433
GO:0003743	64334	Eukaryotic translation initiation factor 5 OS=Zea mays GN=EIF5 PE=2 SV=1	csl-MIR414-5p	molecular_function	translation initiation factor activity	0.112433
GO:0042991	66493	Ethylene-responsive transcription factor ERF112 OS=Arabidopsis thaliana GN=ERF112 PE=2 SV=1	csl-miR159a-3p	biological_process	transcription factor import into nucleus	0.113562
GO:0048825	66493	Ethylene-responsive transcription factor ERF112 OS=Arabidopsis thaliana GN=ERF112 PE=2 SV=1	csl-miR159a-3p	biological_process	cotyledon development	0.113562
GO:0016161	27423	Beta-amylase 1, chloroplastic OS=Arabidopsis thaliana GN=BAM1 PE=1 SV=1	csl-miR164a	molecular_function	beta-amylase activity	0.113562
GO:0016605	56926	MORC family CW-type zinc finger protein 3 OS=Mus musculus GN=Morc3 PE=1 SV=1	csl-MIR166b-3p	cellular_component	PML body	0.113562
GO:0015098	48086	Molybdate-anion transporter OS=Xenopus tropicalis GN=mfsd5 PE=2 SV=1	csl-MIR166b-3p	molecular_function	molybdate ion transmembrane transporter activity	0.113562
GO:0004848	24008		csl-MIR166b-5p	molecular_function	ureidoglycolate hydrolase activity	0.113562
GO:0016605	56926	MORC family CW-type zinc finger protein 3 OS=Mus musculus GN=Morc3 PE=1 SV=1	csl-MIR166b-5p	cellular_component	PML body	0.113562
GO:0003984	19013	Acetolactate synthase, catabolic OS=Klebsiella pneumoniae GN=budB PE=1 SV=1	csl-miR167e	molecular_function	acetolactate synthase activity	0.113562
GO:0006782	43582	Protoporphyrinogen oxidase 1, chloroplastic OS=Arabidopsis thaliana GN=PPOX1 PE=1 SV=1	csl-MIR319a-5p	biological_process	protoporphyrinogen IX biosynthetic process	0.113562
GO:0015386	66826	K(+) efflux antiporter 1, chloroplastic OS=Arabidopsis thaliana GN=KEA1 PE=1 SV=2	csl-MIR319a-5p	molecular_function	potassium:proton antiporter activity	0.113562
GO:0009959	40212	DnaJ homolog subfamily C GRV2 OS=Arabidopsis thaliana GN=GRV2 PE=1 SV=1	csl-MIR319a-5p	biological_process	negative gravitropism	0.113562
GO:0003959	25019	12-oxophytodienoate reductase 1 OS=Oryza sativa subsp. japonica GN=OPR1 PE=2 SV=1	csl-MIR319a-5p	molecular_function	NADPH dehydrogenase activity	0.113562
GO:0045324	40212	DnaJ homolog subfamily C GRV2 OS=Arabidopsis thaliana GN=GRV2 PE=1 SV=1	csl-MIR319a-5p	biological_process	late endosome to vacuole transport	0.113562
GO:0009986	19779	Auxin transporter-like protein 1 OS=Medicago truncatula GN=LAX1 PE=2 SV=1	csl-MIR319a-5p	cellular_component	cell surface	0.113562
GO:0010328	19779	Auxin transporter-like protein 1 OS=Medicago truncatula GN=LAX1 PE=2 SV=1	csl-MIR319a-5p	molecular_function	auxin influx transmembrane transporter activity	0.113562
GO:0010268	47533	Putative cytochrome P450 CYP13A7 OS=Caenorhabditis elegans GN=cyp-13A7 PE=3 SV=1	csl-miR3624-3p	biological_process	brassinosteroid homeostasis	0.113562
GO:0006617	26298	Signal recognition particle 54 kDa protein, chloroplastic OS=Arabidopsis thaliana GN=FFC PE=1 SV=1	csl-miR396a-3p-1	biological_process	SRP-dependent cotranslational protein targeting to membrane, signal sequence recognition	0.113562
GO:0030117	1016	Beta-adaptin-like protein A OS=Arabidopsis thaliana GN=BETAA-AD PE=1 SV=1	csl-MIR396a-5p	cellular_component	membrane coat	0.113562
GO:0005657	47507	Probable helicase MAGATAMA 3 OS=Arabidopsis thaliana GN=MAA3 PE=2 SV=1	csl-miR408-3p	cellular_component	replication fork	0.113562
GO:0001078	39196	Transcriptional repressor ILP1 OS=Arabidopsis thaliana GN=ILP1 PE=1 SV=1	csl-MIR414-5p	molecular_function	RNA polymerase II core promoter proximal region sequence-specific DNA binding transcription factor activity involved in negative regulation of transcription	0.113562
GO:0031297	48741	SWI/SNF-related matrix-associated actin-dependent regulator of chromatin subfamily A-like protein 1 OS=Bos taurus GN=SMARCAL1 PE=2 SV=2	csl-MIR414-5p	biological_process	replication fork processing	0.113562
GO:0016818	66556	Helicase-like transcription factor OS=Mus musculus GN=Hltf PE=1 SV=1	csl-MIR414-5p	molecular_function	hydrolase activity, acting on acid anhydrides, in phosphorus-containing anhydrides	0.113562
GO:0005662	48741	SWI/SNF-related matrix-associated actin-dependent regulator of chromatin subfamily A-like protein 1 OS=Bos taurus GN=SMARCAL1 PE=2 SV=2	csl-MIR414-5p	cellular_component	DNA replication factor A complex	0.113562
GO:0042023	39196	Transcriptional repressor ILP1 OS=Arabidopsis thaliana GN=ILP1 PE=1 SV=1	csl-MIR414-5p	biological_process	DNA endoreduplication	0.113562
GO:0036464	16341	DEAD-box ATP-dependent RNA helicase 28 OS=Oryza sativa subsp. japonica GN=Os12g0481100 PE=2 SV=2	csl-MIR414-5p	cellular_component	cytoplasmic ribonucleoprotein granule	0.113562
GO:0005826	23114	Vegetative incompatibility protein HET-E-1 OS=Podospora anserina GN=HET-E1 PE=3 SV=1	csl-miR5054	cellular_component	actomyosin contractile ring	0.113562
GO:0030879	49000	Fatty acid synthase OS=Gallus gallus GN=FASN PE=1 SV=5	csl-miR528-5p	biological_process	mammary gland development	0.113562
GO:0042587	49000	Fatty acid synthase OS=Gallus gallus GN=FASN PE=1 SV=5	csl-miR528-5p	cellular_component	glycogen granule	0.113562
GO:0071353	49000	Fatty acid synthase OS=Gallus gallus GN=FASN PE=1 SV=5	csl-miR528-5p	biological_process	cellular response to interleukin-4	0.113562
GO:0034476	56794	Exosome complex component RRP43 OS=Homo sapiens GN=EXOSC8 PE=1 SV=1	csl-MIR5368-3p	biological_process	U5 snRNA 3'-end processing	0.113562
GO:0034473	56794	Exosome complex component RRP43 OS=Homo sapiens GN=EXOSC8 PE=1 SV=1	csl-MIR5368-3p	biological_process	U1 snRNA 3'-end processing	0.113562
GO:0006388	46227	tRNA-splicing ligase RtcB homolog OS=Micromonas commoda (strain RCC299 / NOUM17 / CCMP2709) GN=MICPUN_59883 PE=3 SV=1	csl-MIR5368-3p	biological_process	tRNA splicing, via endonucleolytic cleavage and ligation	0.113562
GO:0042136	39938	Sn1-specific diacylglycerol lipase alpha OS=Mus musculus GN=Dagla PE=1 SV=2	csl-MIR5368-3p	biological_process	neurotransmitter biosynthetic process	0.113562
GO:0007405	39938	Sn1-specific diacylglycerol lipase alpha OS=Mus musculus GN=Dagla PE=1 SV=2	csl-MIR5368-3p	biological_process	neuroblast proliferation	0.113562
GO:0000395	45296	Pre-mRNA-splicing factor sap114 OS=Schizosaccharomyces pombe (strain 972 / ATCC 24843) GN=sap114 PE=1 SV=1	csl-MIR5368-3p	biological_process	mRNA 5'-splice site recognition	0.113562
GO:0004462	23589	Probable lactoylglutathione lyase, chloroplastic OS=Arabidopsis thaliana GN=At1g67280 PE=1 SV=1	csl-MIR5368-3p	molecular_function	lactoylglutathione lyase activity	0.113562
GO:0017091	56794	Exosome complex component RRP43 OS=Homo sapiens GN=EXOSC8 PE=1 SV=1	csl-MIR5368-3p	molecular_function	AU-rich element binding	0.113562
GO:0019369	39938	Sn1-specific diacylglycerol lipase alpha OS=Mus musculus GN=Dagla PE=1 SV=2	csl-MIR5368-3p	biological_process	arachidonic acid metabolic process	0.113562
GO:0030124	27229	AP-4 complex subunit mu OS=Arabidopsis thaliana GN=AP4M PE=2 SV=1	csl-MIR5368-3p	cellular_component	AP-4 adaptor complex	0.113562
GO:0034450	57105	Probable ubiquitin conjugation factor E4 OS=Arabidopsis thaliana GN=PUB1 PE=2 SV=1	csl-MIR7700-5p	molecular_function	ubiquitin-ubiquitin ligase activity	0.113562
GO:0000907	13471	Lysine-specific demethylase 5A OS=Mus musculus GN=Kdm5a PE=1 SV=2	csl-MIR7700-5p	molecular_function	sulfonate dioxygenase activity	0.113562
GO:2001070	28856	4-alpha-glucanotransferase DPE2 OS=Oryza sativa subsp. japonica GN=DPE2 PE=2 SV=1	csl-MIR7700-5p	molecular_function	starch binding	0.113562
GO:0009314	37663	Structural maintenance of chromosomes protein 1 OS=Arabidopsis thaliana GN=SMC1 PE=2 SV=2	csl-MIR7700-5p	biological_process	response to radiation	0.113562
GO:0007093	37663	Structural maintenance of chromosomes protein 1 OS=Arabidopsis thaliana GN=SMC1 PE=2 SV=2	csl-MIR7700-5p	biological_process	mitotic cell cycle checkpoint	0.113562
GO:0000023	28856	4-alpha-glucanotransferase DPE2 OS=Oryza sativa subsp. japonica GN=DPE2 PE=2 SV=1	csl-MIR7700-5p	biological_process	maltose metabolic process	0.113562
GO:0043734	13471	Lysine-specific demethylase 5A OS=Mus musculus GN=Kdm5a PE=1 SV=2	csl-MIR7700-5p	molecular_function	DNA-N1-methyladenine dioxygenase activity	0.113562
GO:0048870	41065	Formin-H OS=Dictyostelium discoideum GN=forH PE=1 SV=1	csl-MIR7700-5p	biological_process	cell motility	0.113562
GO:0005545	58860	Putative clathrin assembly protein At2g01600 OS=Arabidopsis thaliana GN=At2g01600 PE=2 SV=2	csl-MIR7700-5p	molecular_function	1-phosphatidylinositol binding	0.113562
GO:0004362	31694	Glutathione reductase, chloroplastic OS=Arabidopsis thaliana GN=EMB2360 PE=2 SV=1	csl-miR8155	molecular_function	glutathione-disulfide reductase activity	0.113562
GO:0010305	44483	Probable serine/threonine-protein kinase DDB_G0267514 OS=Dictyostelium discoideum GN=DDB_G0267514 PE=3 SV=1	csl-MiR9558-5p	biological_process	leaf vascular tissue pattern formation	0.113562
GO:0046480	49349	Digalactosyldiacylglycerol synthase 1, chloroplastic OS=Lotus japonicus GN=DGD1 PE=2 SV=1	csl-nmiR2	molecular_function	galactolipid galactosyltransferase activity	0.113562
GO:0046481	49349	Digalactosyldiacylglycerol synthase 1, chloroplastic OS=Lotus japonicus GN=DGD1 PE=2 SV=1	csl-nmiR2	molecular_function	digalactosyldiacylglycerol synthase activity	0.113562
GO:0004140	28647	Dephospho-CoA kinase OS=Oryza sativa subsp. japonica GN=Os01g0360600 PE=2 SV=1	csl-nmiR2	molecular_function	dephospho-CoA kinase activity	0.113562
GO:0010038	19705	Peroxiredoxin-1 OS=Gekko japonicus GN=PRDX1 PE=2 SV=1	csl-nmiR3	biological_process	response to metal ion	0.113562
GO:0008340	19705	Peroxiredoxin-1 OS=Gekko japonicus GN=PRDX1 PE=2 SV=1	csl-nmiR3	biological_process	determination of adult lifespan	0.113562
GO:0006885	46826	Sodium/hydrogen exchanger 1 OS=Arabidopsis thaliana GN=NHX1 PE=1 SV=2	csl-nmiR6	biological_process	regulation of pH	0.113562
GO:0046168	47839	Glycerol-3-phosphate dehydrogenase [NAD(+)] OS=Cuphea lanceolata GN=GPDH PE=2 SV=1	csl-nmiR6	biological_process	glycerol-3-phosphate catabolic process	0.113562
GO:0046167	47839	Glycerol-3-phosphate dehydrogenase [NAD(+)] OS=Cuphea lanceolata GN=GPDH PE=2 SV=1	csl-nmiR6	biological_process	glycerol-3-phosphate biosynthetic process	0.113562
GO:0015995	43582	Protoporphyrinogen oxidase 1, chloroplastic OS=Arabidopsis thaliana GN=PPOX1 PE=1 SV=1	csl-MIR319a-5p	biological_process	chlorophyll biosynthetic process	0.115861
GO:0009734	19779	Auxin transporter-like protein 1 OS=Medicago truncatula GN=LAX1 PE=2 SV=1	csl-MIR319a-5p	biological_process	auxin-activated signaling pathway	0.115861
GO:0015995	16525	1-deoxy-D-xylulose-5-phosphate synthase 1, chloroplastic OS=Oryza sativa subsp. japonica GN=CLA1 PE=2 SV=2	csl-miR6478-1	biological_process	chlorophyll biosynthetic process	0.115861
GO:0009734	44483	Probable serine/threonine-protein kinase DDB_G0267514 OS=Dictyostelium discoideum GN=DDB_G0267514 PE=3 SV=1	csl-MiR9558-5p	biological_process	auxin-activated signaling pathway	0.115861
GO:0005975	35341	Putative glucose-6-phosphate 1-epimerase OS=Cenchrus ciliaris PE=2 SV=1	csl-miR2275c	biological_process	carbohydrate metabolic process	0.118978
GO:0005975	23589	Probable lactoylglutathione lyase, chloroplastic OS=Arabidopsis thaliana GN=At1g67280 PE=1 SV=1	csl-MIR5368-3p	biological_process	carbohydrate metabolic process	0.118978
GO:0005975	43553	Beta-galactosidase 17 OS=Arabidopsis thaliana GN=BGAL17 PE=2 SV=1	csl-nmiR2	biological_process	carbohydrate metabolic process	0.118978
GO:0005975	47839	Glycerol-3-phosphate dehydrogenase [NAD(+)] OS=Cuphea lanceolata GN=GPDH PE=2 SV=1	csl-nmiR6	biological_process	carbohydrate metabolic process	0.118978
GO:0016279	59803		csl-MIR5368-3p	molecular_function	protein-lysine N-methyltransferase activity	0.129114
GO:0016279	64357	Protein EI24 homolog OS=Arabidopsis thaliana GN=At4g06676 PE=2 SV=1	csl-miR8155	molecular_function	protein-lysine N-methyltransferase activity	0.129114
GO:0009506	54823	Peroxisomal fatty acid beta-oxidation multifunctional protein MFP2 OS=Arabidopsis thaliana GN=MFP2 PE=1 SV=1	csl-miR1511	cellular_component	plasmodesma	0.137236
GO:0009506	14943	Choline transporter-like protein 5-A (Fragment) OS=Danio rerio GN=slc44a5a PE=3 SV=1	csl-MIR396a-5p	cellular_component	plasmodesma	0.137236
GO:0009506	44255	Tobamovirus multiplication protein 2A OS=Arabidopsis thaliana GN=TOM2A PE=1 SV=1	csl-MIR414-5p	cellular_component	plasmodesma	0.137236
GO:0009506	47678	Transcription elongation factor SPT6 homolog OS=Arabidopsis thaliana GN=SPT6 PE=1 SV=1	csl-MIR414-5p	cellular_component	plasmodesma	0.137236
GO:0009506	65482	DExH-box ATP-dependent RNA helicase DExH13 OS=Arabidopsis thaliana GN=BRR2B PE=2 SV=1	csl-MIR414-5p	cellular_component	plasmodesma	0.137236
GO:0009506	46461	Sacsin OS=Mus musculus GN=Sacs PE=1 SV=2	csl-MIR5368-3p	cellular_component	plasmodesma	0.137236
GO:0009506	38146	Glutamate decarboxylase 5 OS=Arabidopsis thaliana GN=GAD5 PE=2 SV=1	csl-nmiR3	cellular_component	plasmodesma	0.137236
GO:0005773	46284	ABC transporter C family member 2 OS=Arabidopsis thaliana GN=ABCC2 PE=1 SV=2	csl-miR168	cellular_component	vacuole	0.137435
GO:0005773	40212	DnaJ homolog subfamily C GRV2 OS=Arabidopsis thaliana GN=GRV2 PE=1 SV=1	csl-MIR319a-5p	cellular_component	vacuole	0.137435
GO:0005773	44255	Tobamovirus multiplication protein 2A OS=Arabidopsis thaliana GN=TOM2A PE=1 SV=1	csl-MIR414-5p	cellular_component	vacuole	0.137435
GO:0005773	46284	ABC transporter C family member 2 OS=Arabidopsis thaliana GN=ABCC2 PE=1 SV=2	csl-miR5054	cellular_component	vacuole	0.137435
GO:0005773	43553	Beta-galactosidase 17 OS=Arabidopsis thaliana GN=BGAL17 PE=2 SV=1	csl-nmiR2	cellular_component	vacuole	0.137435
GO:0005773	60922		csl-nmiR3	cellular_component	vacuole	0.137435
GO:0005773	46826	Sodium/hydrogen exchanger 1 OS=Arabidopsis thaliana GN=NHX1 PE=1 SV=2	csl-nmiR6	cellular_component	vacuole	0.137435
GO:0005516	46284	ABC transporter C family member 2 OS=Arabidopsis thaliana GN=ABCC2 PE=1 SV=2	csl-miR168	molecular_function	calmodulin binding	0.138975
GO:0005516	46284	ABC transporter C family member 2 OS=Arabidopsis thaliana GN=ABCC2 PE=1 SV=2	csl-miR5054	molecular_function	calmodulin binding	0.138975
GO:0005516	38146	Glutamate decarboxylase 5 OS=Arabidopsis thaliana GN=GAD5 PE=2 SV=1	csl-nmiR3	molecular_function	calmodulin binding	0.138975
GO:0005516	46826	Sodium/hydrogen exchanger 1 OS=Arabidopsis thaliana GN=NHX1 PE=1 SV=2	csl-nmiR6	molecular_function	calmodulin binding	0.138975
GO:0016567	30566	Cullin-associated NEDD8-dissociated protein 1 OS=Arabidopsis thaliana GN=CAND1 PE=1 SV=1	csl-miR3630-3p	biological_process	protein ubiquitination	0.139893
GO:0016567	68353		csl-MIR414-5p	biological_process	protein ubiquitination	0.139893
GO:0016567	57105	Probable ubiquitin conjugation factor E4 OS=Arabidopsis thaliana GN=PUB1 PE=2 SV=1	csl-MIR7700-5p	biological_process	protein ubiquitination	0.139893
GO:0016567	60813	Putative U-box domain-containing protein 55 OS=Arabidopsis thaliana GN=PUB55 PE=3 SV=1	csl-nmiR5	biological_process	protein ubiquitination	0.139893
GO:0015297	13921	Amino-acid permease BAT1 OS=Arabidopsis thaliana GN=BAT1 PE=2 SV=2	csl-miR3624-3p	molecular_function	antiporter activity	0.142698
GO:0015297	48735	Amino-acid permease BAT1 homolog OS=Oryza sativa subsp. japonica GN=BAT1 PE=2 SV=1	csl-miR5072	molecular_function	antiporter activity	0.142698
GO:0004004	65316	ATP-dependent RNA helicase DEAH13 OS=Arabidopsis thaliana GN=FAS4 PE=2 SV=1	csl-miR3624-3p	molecular_function	ATP-dependent RNA helicase activity	0.147172
GO:0004004	16341	DEAD-box ATP-dependent RNA helicase 28 OS=Oryza sativa subsp. japonica GN=Os12g0481100 PE=2 SV=2	csl-MIR414-5p	molecular_function	ATP-dependent RNA helicase activity	0.147172
GO:0003729	26298	Signal recognition particle 54 kDa protein, chloroplastic OS=Arabidopsis thaliana GN=FFC PE=1 SV=1	csl-miR396a-3p-1	molecular_function	mRNA binding	0.148256
GO:0006979	36814	Superoxide dismutase [Fe], chloroplastic (Fragment) OS=Nicotiana plumbaginifolia GN=SODB PE=2 SV=1	csl-MIR396a-5p	biological_process	response to oxidative stress	0.148256
GO:0003729	47507	Probable helicase MAGATAMA 3 OS=Arabidopsis thaliana GN=MAA3 PE=2 SV=1	csl-miR408-3p	molecular_function	mRNA binding	0.148256
GO:0006979	48307	Serine/arginine-rich SC35-like splicing factor SCL33 OS=Arabidopsis thaliana GN=SCL33 PE=1 SV=1	csl-MIR414-5p	biological_process	response to oxidative stress	0.148256
GO:0006470	46338	Probable protein phosphatase 2C 11 OS=Oryza sativa subsp. japonica GN=Os02g0180000 PE=2 SV=1	csl-MIR414-5p	biological_process	protein dephosphorylation	0.148256
GO:0006470	46531	Serine/threonine-protein phosphatase 4 regulatory subunit 3-B OS=Xenopus laevis GN=ppp4r3b-b PE=2 SV=1	csl-MIR414-5p	biological_process	protein dephosphorylation	0.148256
GO:0016874	66556	Helicase-like transcription factor OS=Mus musculus GN=Hltf PE=1 SV=1	csl-MIR414-5p	molecular_function	ligase activity	0.148256
GO:0032040	65874	Phosphatidylinositol 4-kinase gamma 3 OS=Arabidopsis thaliana GN=PI4KG3 PE=2 SV=1	csl-miR5054	cellular_component	small-subunit processome	0.148256
GO:0032040	65634	Small subunit processome component 20 homolog OS=Mus musculus GN=Utp20 PE=1 SV=2	csl-miR5072	cellular_component	small-subunit processome	0.148256
GO:0032040	66266	Nucleolar complex protein 4 homolog OS=Danio rerio GN=noc4l PE=2 SV=1	csl-MIR5368-3p	cellular_component	small-subunit processome	0.148256
GO:0006470	15294	Probable protein phosphatase 2C 8 OS=Arabidopsis thaliana GN=At1g18030 PE=2 SV=2	csl-miR5796	biological_process	protein dephosphorylation	0.148256
GO:0006979	39910		csl-MIR7700-5p	biological_process	response to oxidative stress	0.148256
GO:0016874	57105	Probable ubiquitin conjugation factor E4 OS=Arabidopsis thaliana GN=PUB1 PE=2 SV=1	csl-MIR7700-5p	molecular_function	ligase activity	0.148256
GO:0003729	13771		csl-nmiR4	molecular_function	mRNA binding	0.148256
GO:0016874	60813	Putative U-box domain-containing protein 55 OS=Arabidopsis thaliana GN=PUB55 PE=3 SV=1	csl-nmiR5	molecular_function	ligase activity	0.148256
GO:0004300	54823	Peroxisomal fatty acid beta-oxidation multifunctional protein MFP2 OS=Arabidopsis thaliana GN=MFP2 PE=1 SV=1	csl-miR1511	molecular_function	enoyl-CoA hydratase activity	0.148486
GO:0003857	54823	Peroxisomal fatty acid beta-oxidation multifunctional protein MFP2 OS=Arabidopsis thaliana GN=MFP2 PE=1 SV=1	csl-miR1511	molecular_function	3-hydroxyacyl-CoA dehydrogenase activity	0.148486
GO:0004034	35341	Putative glucose-6-phosphate 1-epimerase OS=Cenchrus ciliaris PE=2 SV=1	csl-miR2275c	molecular_function	aldose 1-epimerase activity	0.148486
GO:0042761	48005	Very-long-chain 3-oxoacyl-CoA reductase 1 OS=Arabidopsis thaliana GN=KCR1 PE=1 SV=1	csl-MIR319a-5p	biological_process	very long-chain fatty acid biosynthetic process	0.148486
GO:0007033	40212	DnaJ homolog subfamily C GRV2 OS=Arabidopsis thaliana GN=GRV2 PE=1 SV=1	csl-MIR319a-5p	biological_process	vacuole organization	0.148486
GO:0048829	19779	Auxin transporter-like protein 1 OS=Medicago truncatula GN=LAX1 PE=2 SV=1	csl-MIR319a-5p	biological_process	root cap development	0.148486
GO:0009638	40212	DnaJ homolog subfamily C GRV2 OS=Arabidopsis thaliana GN=GRV2 PE=1 SV=1	csl-MIR319a-5p	biological_process	phototropism	0.148486
GO:0008121	65894	Cytochrome b-c1 complex subunit 9 OS=Solanum tuberosum PE=1 SV=1	csl-miR3624-3p	molecular_function	ubiquinol-cytochrome-c reductase activity	0.148486
GO:0042372	37599	1,4-dihydroxy-2-naphthoyl-CoA synthase, peroxisomal OS=Arabidopsis thaliana GN=MENB PE=1 SV=2	csl-miR3630-3p	biological_process	phylloquinone biosynthetic process	0.148486
GO:0045038	26298	Signal recognition particle 54 kDa protein, chloroplastic OS=Arabidopsis thaliana GN=FFC PE=1 SV=1	csl-miR396a-3p-1	biological_process	protein import into chloroplast thylakoid membrane	0.148486
GO:0008312	26298	Signal recognition particle 54 kDa protein, chloroplastic OS=Arabidopsis thaliana GN=FFC PE=1 SV=1	csl-miR396a-3p-1	molecular_function	7S RNA binding	0.148486
GO:0046688	36814	Superoxide dismutase [Fe], chloroplastic (Fragment) OS=Nicotiana plumbaginifolia GN=SODB PE=2 SV=1	csl-MIR396a-5p	biological_process	response to copper ion	0.148486
GO:0016282	21475	Eukaryotic translation initiation factor 3 subunit G OS=Mus musculus GN=Eif3g PE=1 SV=2	csl-MIR396a-5p	cellular_component	eukaryotic 43S preinitiation complex	0.148486
GO:0046523	65695	Methylthioribose kinase OS=Arabidopsis thaliana GN=MTK PE=1 SV=1	csl-miR396a-5p-1	molecular_function	S-methyl-5-thioribose-1-phosphate isomerase activity	0.148486
GO:0008104	67190		csl-miR398c	biological_process	protein localization	0.148486
GO:0003977	54037	Ribosome maturation factor RimM OS=Nostoc punctiforme (strain ATCC 29133 / PCC 73102) GN=rimM PE=3 SV=1	csl-MIR414-5p	molecular_function	UDP-N-acetylglucosamine diphosphorylase activity	0.148486
GO:0043169	46338	Probable protein phosphatase 2C 11 OS=Oryza sativa subsp. japonica GN=Os02g0180000 PE=2 SV=1	csl-MIR414-5p	molecular_function	cation binding	0.148486
GO:0016717	52322	Acyl-lipid (8-3)-desaturase OS=Physcomitrella patens subsp. patens GN=DES5 PE=1 SV=1	csl-miR482a-5p	molecular_function	oxidoreductase activity, acting on paired donors, with oxidation of a pair of donors resulting in the reduction of molecular oxygen to two molecules of water	0.148486
GO:0005971	12792	Ribonucleoside-diphosphate reductase small chain B OS=Arabidopsis thaliana GN=RNR2B PE=2 SV=1	csl-miR5054	cellular_component	ribonucleoside-diphosphate reductase complex	0.148486
GO:0004748	12792	Ribonucleoside-diphosphate reductase small chain B OS=Arabidopsis thaliana GN=RNR2B PE=2 SV=1	csl-miR5054	molecular_function	ribonucleoside-diphosphate reductase activity, thioredoxin disulfide as acceptor	0.148486
GO:0009263	12792	Ribonucleoside-diphosphate reductase small chain B OS=Arabidopsis thaliana GN=RNR2B PE=2 SV=1	csl-miR5054	biological_process	deoxyribonucleotide biosynthetic process	0.148486
GO:1901409	67754	Cyclin-T1-4 OS=Oryza sativa subsp. japonica GN=CYCT1-1 PE=2 SV=1	csl-miR528-5p	biological_process	positive regulation of phosphorylation of RNA polymerase II C-terminal domain	0.148486
GO:0045737	67754	Cyclin-T1-4 OS=Oryza sativa subsp. japonica GN=CYCT1-1 PE=2 SV=1	csl-miR528-5p	biological_process	positive regulation of cyclin-dependent protein serine/threonine kinase activity	0.148486
GO:0001649	49000	Fatty acid synthase OS=Gallus gallus GN=FASN PE=1 SV=5	csl-miR528-5p	biological_process	osteoblast differentiation	0.148486
GO:0071042	56794	Exosome complex component RRP43 OS=Homo sapiens GN=EXOSC8 PE=1 SV=1	csl-MIR5368-3p	biological_process	nuclear polyadenylation-dependent mRNA catabolic process	0.148486
GO:0019288	16525	1-deoxy-D-xylulose-5-phosphate synthase 1, chloroplastic OS=Oryza sativa subsp. japonica GN=CLA1 PE=2 SV=2	csl-miR6478-1	biological_process	isopentenyl diphosphate biosynthetic process, methylerythritol 4-phosphate pathway	0.148486
GO:0012507	61160	M protein, serotype 2.1 OS=Streptococcus pyogenes GN=emmL2.1 PE=1 SV=1	csl-MIR7700-5p	cellular_component	ER to Golgi transport vesicle membrane	0.148486
GO:0030136	58860	Putative clathrin assembly protein At2g01600 OS=Arabidopsis thaliana GN=At2g01600 PE=2 SV=2	csl-MIR7700-5p	cellular_component	clathrin-coated vesicle	0.148486
GO:0035250	49349	Digalactosyldiacylglycerol synthase 1, chloroplastic OS=Lotus japonicus GN=DGD1 PE=2 SV=1	csl-nmiR2	molecular_function	UDP-galactosyltransferase activity	0.148486
GO:0042550	49349	Digalactosyldiacylglycerol synthase 1, chloroplastic OS=Lotus japonicus GN=DGD1 PE=2 SV=1	csl-nmiR2	biological_process	photosystem I stabilization	0.148486
GO:0004181	59111		csl-nmiR2	molecular_function	metallocarboxypeptidase activity	0.148486
GO:0046404	40707	NEDD4-binding protein 2 OS=Homo sapiens GN=N4BP2 PE=1 SV=2	csl-nmiR2	molecular_function	ATP-dependent polydeoxyribonucleotide 5'-hydroxyl-kinase activity	0.148486
GO:0090333	46826	Sodium/hydrogen exchanger 1 OS=Arabidopsis thaliana GN=NHX1 PE=1 SV=2	csl-nmiR6	biological_process	regulation of stomatal closure	0.148486
GO:0009538	53060	Photosystem I reaction center subunit VI, chloroplastic OS=Chlamydomonas reinhardtii GN=PSAH PE=2 SV=1	csl-nmiR6	cellular_component	photosystem I reaction center	0.148486
GO:0010351	46826	Sodium/hydrogen exchanger 1 OS=Arabidopsis thaliana GN=NHX1 PE=1 SV=2	csl-nmiR6	biological_process	lithium ion transport	0.148486
GO:0009331	47839	Glycerol-3-phosphate dehydrogenase [NAD(+)] OS=Cuphea lanceolata GN=GPDH PE=2 SV=1	csl-nmiR6	cellular_component	glycerol-3-phosphate dehydrogenase complex	0.148486
GO:0004367	47839	Glycerol-3-phosphate dehydrogenase [NAD(+)] OS=Cuphea lanceolata GN=GPDH PE=2 SV=1	csl-nmiR6	molecular_function	glycerol-3-phosphate dehydrogenase [NAD+] activity	0.148486
GO:0006886	1016	Beta-adaptin-like protein A OS=Arabidopsis thaliana GN=BETAA-AD PE=1 SV=1	csl-MIR396a-5p	biological_process	intracellular protein transport	0.154594
GO:0000139	27890	GDP-mannose transporter GONST4 OS=Arabidopsis thaliana GN=GONST4 PE=2 SV=1	csl-miR4996	cellular_component	Golgi membrane	0.154594
GO:0006886	27229	AP-4 complex subunit mu OS=Arabidopsis thaliana GN=AP4M PE=2 SV=1	csl-MIR5368-3p	biological_process	intracellular protein transport	0.154594
GO:0000139	31326	Probable protein S-acyltransferase 16 OS=Arabidopsis thaliana GN=PAT16 PE=2 SV=1	csl-miR5527	cellular_component	Golgi membrane	0.154594
GO:0006886	61160	M protein, serotype 2.1 OS=Streptococcus pyogenes GN=emmL2.1 PE=1 SV=1	csl-MIR7700-5p	biological_process	intracellular protein transport	0.154594
GO:0006886	46992	TBC1 domain family member 15 OS=Homo sapiens GN=TBC1D15 PE=1 SV=2	csl-miR8155	biological_process	intracellular protein transport	0.154594
GO:0000139	57991	CMP-sialic acid transporter 1 OS=Oryza sativa subsp. japonica GN=CSTLP1 PE=2 SV=1	csl-MiR9558-5p	cellular_component	Golgi membrane	0.154594
GO:0000139	46826	Sodium/hydrogen exchanger 1 OS=Arabidopsis thaliana GN=NHX1 PE=1 SV=2	csl-nmiR6	cellular_component	Golgi membrane	0.154594
GO:0009873	66493	Ethylene-responsive transcription factor ERF112 OS=Arabidopsis thaliana GN=ERF112 PE=2 SV=1	csl-miR159a-3p	biological_process	ethylene-activated signaling pathway	0.156565
GO:0009873	59006	AP2-like ethylene-responsive transcription factor At1g79700 OS=Arabidopsis thaliana GN=At1g79700 PE=2 SV=1	csl-MIR7700-5p	biological_process	ethylene-activated signaling pathway	0.156565
GO:0005634	4871	WD repeat-containing protein RUP1 OS=Arabidopsis thaliana GN=RUP1 PE=1 SV=1	csl-miR1511	cellular_component	nucleus	0.156701
GO:0005634	66493	Ethylene-responsive transcription factor ERF112 OS=Arabidopsis thaliana GN=ERF112 PE=2 SV=1	csl-miR159a-3p	cellular_component	nucleus	0.156701
GO:0005634	27423	Beta-amylase 1, chloroplastic OS=Arabidopsis thaliana GN=BAM1 PE=1 SV=1	csl-miR164a	cellular_component	nucleus	0.156701
GO:0005634	43000		csl-miR164a	cellular_component	nucleus	0.156701
GO:0005634	54727	Small ubiquitin-related modifier 1 OS=Oryza sativa subsp. japonica GN=SUMO1 PE=1 SV=1	csl-miR167e	cellular_component	nucleus	0.156701
GO:0005634	40212	DnaJ homolog subfamily C GRV2 OS=Arabidopsis thaliana GN=GRV2 PE=1 SV=1	csl-MIR319a-5p	cellular_component	nucleus	0.156701
GO:0005634	62132		csl-MIR319a-5p	cellular_component	nucleus	0.156701
GO:0005634	67182	E3 ubiquitin-protein ligase UPL3 OS=Arabidopsis thaliana GN=UPL3 PE=1 SV=1	csl-MIR319a-5p	cellular_component	nucleus	0.156701
GO:0005634	67189	26S proteasome non-ATPase regulatory subunit 13 homolog B OS=Arabidopsis thaliana GN=RPN9B PE=1 SV=1	csl-MIR319a-5p	cellular_component	nucleus	0.156701
GO:0005634	68114	Uncharacterized RNA-binding protein C328.05 OS=Schizosaccharomyces pombe (strain 972 / ATCC 24843) GN=SPAC328.05 PE=3 SV=3	csl-MIR319a-5p	cellular_component	nucleus	0.156701
GO:0005634	30723		csl-miR3624-3p	cellular_component	nucleus	0.156701
GO:0005634	65316	ATP-dependent RNA helicase DEAH13 OS=Arabidopsis thaliana GN=FAS4 PE=2 SV=1	csl-miR3624-3p	cellular_component	nucleus	0.156701
GO:0005634	66962	Transcription factor VIP1 OS=Arabidopsis thaliana GN=VIP1 PE=1 SV=1	csl-miR3624-3p	cellular_component	nucleus	0.156701
GO:0005634	30566	Cullin-associated NEDD8-dissociated protein 1 OS=Arabidopsis thaliana GN=CAND1 PE=1 SV=1	csl-miR3630-3p	cellular_component	nucleus	0.156701
GO:0005634	49100	Putative SWI/SNF-related matrix-associated actin-dependent regulator of chromatin subfamily A member 3-like 3 OS=Arabidopsis thaliana GN=At5g43530 PE=3 SV=1	csl-miR394a-5p	cellular_component	nucleus	0.156701
GO:0005634	14943	Choline transporter-like protein 5-A (Fragment) OS=Danio rerio GN=slc44a5a PE=3 SV=1	csl-MIR396a-5p	cellular_component	nucleus	0.156701
GO:0005634	63166	DNA polymerase epsilon subunit D OS=Schizosaccharomyces pombe (strain 972 / ATCC 24843) GN=dpb4 PE=1 SV=1	csl-MIR396a-5p	cellular_component	nucleus	0.156701
GO:0005634	42188	Helicase and polymerase-containing protein TEBICHI OS=Arabidopsis thaliana GN=TEB PE=2 SV=1	csl-miR396a-5p-1	cellular_component	nucleus	0.156701
GO:0005634	65988		csl-miR397a	cellular_component	nucleus	0.156701
GO:0005634	39323	Protein strawberry notch homolog 1 OS=Mus musculus GN=Sbno1 PE=1 SV=2	csl-miR408-3p	cellular_component	nucleus	0.156701
GO:0005634	47507	Probable helicase MAGATAMA 3 OS=Arabidopsis thaliana GN=MAA3 PE=2 SV=1	csl-miR408-3p	cellular_component	nucleus	0.156701
GO:0005634	39196	Transcriptional repressor ILP1 OS=Arabidopsis thaliana GN=ILP1 PE=1 SV=1	csl-MIR414-5p	cellular_component	nucleus	0.156701
GO:0005634	44563	BUD13 homolog OS=Gallus gallus GN=BUD13 PE=2 SV=1	csl-MIR414-5p	cellular_component	nucleus	0.156701
GO:0005634	47678	Transcription elongation factor SPT6 homolog OS=Arabidopsis thaliana GN=SPT6 PE=1 SV=1	csl-MIR414-5p	cellular_component	nucleus	0.156701
GO:0005634	48307	Serine/arginine-rich SC35-like splicing factor SCL33 OS=Arabidopsis thaliana GN=SCL33 PE=1 SV=1	csl-MIR414-5p	cellular_component	nucleus	0.156701
GO:0005634	48741	SWI/SNF-related matrix-associated actin-dependent regulator of chromatin subfamily A-like protein 1 OS=Bos taurus GN=SMARCAL1 PE=2 SV=2	csl-MIR414-5p	cellular_component	nucleus	0.156701
GO:0005634	49289	Nucleosome assembly protein 1;4 OS=Nicotiana tabacum GN=NAP1;4 PE=1 SV=1	csl-MIR414-5p	cellular_component	nucleus	0.156701
GO:0005634	56052	Bromodomain and WD repeat-containing protein 3 OS=Homo sapiens GN=BRWD3 PE=1 SV=2	csl-MIR414-5p	cellular_component	nucleus	0.156701
GO:0005634	56864	Protein TIPIN homolog OS=Drosophila melanogaster GN=CG10336 PE=2 SV=2	csl-MIR414-5p	cellular_component	nucleus	0.156701
GO:0005634	57833	Serine/threonine-protein kinase 19 OS=Homo sapiens GN=STK19 PE=1 SV=2	csl-MIR414-5p	cellular_component	nucleus	0.156701
GO:0005634	65482	DExH-box ATP-dependent RNA helicase DExH13 OS=Arabidopsis thaliana GN=BRR2B PE=2 SV=1	csl-MIR414-5p	cellular_component	nucleus	0.156701
GO:0005634	66556	Helicase-like transcription factor OS=Mus musculus GN=Hltf PE=1 SV=1	csl-MIR414-5p	cellular_component	nucleus	0.156701
GO:0005634	55361	DNA polymerase delta small subunit OS=Oryza sativa subsp. japonica GN=POLD2 PE=2 SV=1	csl-miR482a-5p	cellular_component	nucleus	0.156701
GO:0005634	59869		csl-miR482b-3p	cellular_component	nucleus	0.156701
GO:0005634	33699	RNA 3'-terminal phosphate cyclase OS=Mus musculus GN=RtcA PE=1 SV=2	csl-miR5054	cellular_component	nucleus	0.156701
GO:0005634	49276	ATP-dependent DNA helicase Q-like 5 OS=Arabidopsis thaliana GN=RECQL5 PE=2 SV=2	csl-miR5054	cellular_component	nucleus	0.156701
GO:0005634	57853	Transcription factor LUX OS=Arabidopsis thaliana GN=LUX PE=1 SV=1	csl-miR5072	cellular_component	nucleus	0.156701
GO:0005634	67754	Cyclin-T1-4 OS=Oryza sativa subsp. japonica GN=CYCT1-1 PE=2 SV=1	csl-miR528-5p	cellular_component	nucleus	0.156701
GO:0005634	27229	AP-4 complex subunit mu OS=Arabidopsis thaliana GN=AP4M PE=2 SV=1	csl-MIR5368-3p	cellular_component	nucleus	0.156701
GO:0005634	46227	tRNA-splicing ligase RtcB homolog OS=Micromonas commoda (strain RCC299 / NOUM17 / CCMP2709) GN=MICPUN_59883 PE=3 SV=1	csl-MIR5368-3p	cellular_component	nucleus	0.156701
GO:0005634	56864	Protein TIPIN homolog OS=Drosophila melanogaster GN=CG10336 PE=2 SV=2	csl-MIR5368-3p	cellular_component	nucleus	0.156701
GO:0005634	60531	Lysine-specific demethylase JMJ25 OS=Arabidopsis thaliana GN=JMJ25 PE=1 SV=1	csl-MIR5368-3p	cellular_component	nucleus	0.156701
GO:0005634	61766		csl-MIR5368-3p	cellular_component	nucleus	0.156701
GO:0005634	13471	Lysine-specific demethylase 5A OS=Mus musculus GN=Kdm5a PE=1 SV=2	csl-MIR7700-5p	cellular_component	nucleus	0.156701
GO:0005634	37663	Structural maintenance of chromosomes protein 1 OS=Arabidopsis thaliana GN=SMC1 PE=2 SV=2	csl-MIR7700-5p	cellular_component	nucleus	0.156701
GO:0005634	57105	Probable ubiquitin conjugation factor E4 OS=Arabidopsis thaliana GN=PUB1 PE=2 SV=1	csl-MIR7700-5p	cellular_component	nucleus	0.156701
GO:0005634	58378		csl-MIR7700-5p	cellular_component	nucleus	0.156701
GO:0005634	58661	Lysine-specific demethylase JMJ25 OS=Arabidopsis thaliana GN=JMJ25 PE=1 SV=1	csl-MIR7700-5p	cellular_component	nucleus	0.156701
GO:0005634	59006	AP2-like ethylene-responsive transcription factor At1g79700 OS=Arabidopsis thaliana GN=At1g79700 PE=2 SV=1	csl-MIR7700-5p	cellular_component	nucleus	0.156701
GO:0005634	44483	Probable serine/threonine-protein kinase DDB_G0267514 OS=Dictyostelium discoideum GN=DDB_G0267514 PE=3 SV=1	csl-MiR9558-5p	cellular_component	nucleus	0.156701
GO:0005634	64860		csl-nmiR2	cellular_component	nucleus	0.156701
GO:0005634	60813	Putative U-box domain-containing protein 55 OS=Arabidopsis thaliana GN=PUB55 PE=3 SV=1	csl-nmiR5	cellular_component	nucleus	0.156701
GO:0005634	62420	Alpha-ketoglutarate-dependent dioxygenase alkB OS=Arabidopsis thaliana GN=At1g11780 PE=2 SV=2	csl-nmiR5	cellular_component	nucleus	0.156701
GO:0004842	60000	Kelch-like protein 23 OS=Mus musculus GN=Klhl23 PE=2 SV=1	csl-miR171a	molecular_function	ubiquitin-protein transferase activity	0.169849
GO:0004842	67182	E3 ubiquitin-protein ligase UPL3 OS=Arabidopsis thaliana GN=UPL3 PE=1 SV=1	csl-MIR319a-5p	molecular_function	ubiquitin-protein transferase activity	0.169849
GO:0004842	68353		csl-MIR414-5p	molecular_function	ubiquitin-protein transferase activity	0.169849
GO:0004842	60813	Putative U-box domain-containing protein 55 OS=Arabidopsis thaliana GN=PUB55 PE=3 SV=1	csl-nmiR5	molecular_function	ubiquitin-protein transferase activity	0.169849
GO:0006635	54823	Peroxisomal fatty acid beta-oxidation multifunctional protein MFP2 OS=Arabidopsis thaliana GN=MFP2 PE=1 SV=1	csl-miR1511	biological_process	fatty acid beta-oxidation	0.170673
GO:0006974	48741	SWI/SNF-related matrix-associated actin-dependent regulator of chromatin subfamily A-like protein 1 OS=Bos taurus GN=SMARCAL1 PE=2 SV=2	csl-MIR414-5p	biological_process	cellular response to DNA damage stimulus	0.170673
GO:0006974	56864	Protein TIPIN homolog OS=Drosophila melanogaster GN=CG10336 PE=2 SV=2	csl-MIR414-5p	biological_process	cellular response to DNA damage stimulus	0.170673
GO:0006974	56864	Protein TIPIN homolog OS=Drosophila melanogaster GN=CG10336 PE=2 SV=2	csl-MIR5368-3p	biological_process	cellular response to DNA damage stimulus	0.170673
GO:0006635	53952	Glucose 1-dehydrogenase OS=Gluconobacter oxydans (strain 621H) GN=GOX2015 PE=1 SV=1	csl-MiR9558-5p	biological_process	fatty acid beta-oxidation	0.170673
GO:0006364	47507	Probable helicase MAGATAMA 3 OS=Arabidopsis thaliana GN=MAA3 PE=2 SV=1	csl-miR408-3p	biological_process	rRNA processing	0.177212
GO:0006364	41503	Probable ribosome-binding factor A, chloroplastic OS=Arabidopsis thaliana GN=At4g34730 PE=2 SV=2	csl-MIR414-5p	biological_process	rRNA processing	0.177212
GO:0006364	65874	Phosphatidylinositol 4-kinase gamma 3 OS=Arabidopsis thaliana GN=PI4KG3 PE=2 SV=1	csl-miR5054	biological_process	rRNA processing	0.177212
GO:0006813	66826	K(+) efflux antiporter 1, chloroplastic OS=Arabidopsis thaliana GN=KEA1 PE=1 SV=2	csl-MIR319a-5p	biological_process	potassium ion transport	0.182039
GO:0010311	19779	Auxin transporter-like protein 1 OS=Medicago truncatula GN=LAX1 PE=2 SV=1	csl-MIR319a-5p	biological_process	lateral root formation	0.182039
GO:0009695	25019	12-oxophytodienoate reductase 1 OS=Oryza sativa subsp. japonica GN=OPR1 PE=2 SV=1	csl-MIR319a-5p	biological_process	jasmonic acid biosynthetic process	0.182039
GO:0007032	40212	DnaJ homolog subfamily C GRV2 OS=Arabidopsis thaliana GN=GRV2 PE=1 SV=1	csl-MIR319a-5p	biological_process	endosome organization	0.182039
GO:0006865	19779	Auxin transporter-like protein 1 OS=Medicago truncatula GN=LAX1 PE=2 SV=1	csl-MIR319a-5p	biological_process	amino acid transport	0.182039
GO:0006122	65894	Cytochrome b-c1 complex subunit 9 OS=Solanum tuberosum PE=1 SV=1	csl-miR3624-3p	biological_process	mitochondrial electron transport, ubiquinol to cytochrome c	0.182039
GO:0034045	48029		csl-miR3630-3p	cellular_component	pre-autophagosomal structure membrane	0.182039
GO:0005763	57673	30S ribosomal protein S5 OS=Cytophaga hutchinsonii (strain ATCC 33406 / NCIMB 9469) GN=rpsE PE=3 SV=1	csl-miR394a-5p	cellular_component	mitochondrial small ribosomal subunit	0.182039
GO:0006614	26298	Signal recognition particle 54 kDa protein, chloroplastic OS=Arabidopsis thaliana GN=FFC PE=1 SV=1	csl-miR396a-3p-1	biological_process	SRP-dependent cotranslational protein targeting to membrane	0.182039
GO:0019430	36814	Superoxide dismutase [Fe], chloroplastic (Fragment) OS=Nicotiana plumbaginifolia GN=SODB PE=2 SV=1	csl-MIR396a-5p	biological_process	removal of superoxide radicals	0.182039
GO:0033290	21475	Eukaryotic translation initiation factor 3 subunit G OS=Mus musculus GN=Eif3g PE=1 SV=2	csl-MIR396a-5p	cellular_component	eukaryotic 48S preinitiation complex	0.182039
GO:0009933	42188	Helicase and polymerase-containing protein TEBICHI OS=Arabidopsis thaliana GN=TEB PE=2 SV=1	csl-miR396a-5p-1	biological_process	meristem structural organization	0.182039
GO:0045335	67190		csl-miR398c	cellular_component	phagocytic vesicle	0.182039
GO:0042384	47237	Centrosomal protein of 164 kDa OS=Homo sapiens GN=CEP164 PE=1 SV=3	csl-miR408-3p	biological_process	cilium assembly	0.182039
GO:0031593	65980	Large proline-rich protein bag6-B OS=Xenopus laevis GN=Bag6-b PE=2 SV=1	csl-MIR414-5p	molecular_function	polyubiquitin binding	0.182039
GO:0007010	56052	Bromodomain and WD repeat-containing protein 3 OS=Homo sapiens GN=BRWD3 PE=1 SV=2	csl-MIR414-5p	biological_process	cytoskeleton organization	0.182039
GO:0006333	47678	Transcription elongation factor SPT6 homolog OS=Arabidopsis thaliana GN=SPT6 PE=1 SV=1	csl-MIR414-5p	biological_process	chromatin assembly or disassembly	0.182039
GO:0030015	43936	CCR4-NOT transcription complex subunit 3 OS=Homo sapiens GN=CNOT3 PE=1 SV=1	csl-miR444c	cellular_component	CCR4-NOT core complex	0.182039
GO:0000439	18513	RNA polymerase II transcription factor B subunit 2 OS=Arabidopsis thaliana GN=TFB2 PE=2 SV=1	csl-miR5072	cellular_component	core TFIIH complex	0.182039
GO:0000307	67754	Cyclin-T1-4 OS=Oryza sativa subsp. japonica GN=CYCT1-1 PE=2 SV=1	csl-miR528-5p	cellular_component	cyclin-dependent protein kinase holoenzyme complex	0.182039
GO:0000467	56794	Exosome complex component RRP43 OS=Homo sapiens GN=EXOSC8 PE=1 SV=1	csl-MIR5368-3p	biological_process	exonucleolytic trimming to generate mature 3'-end of 5.8S rRNA from tricistronic rRNA transcript (SSU-rRNA, 5.8S rRNA, LSU-rRNA)	0.182039
GO:0043928	56794	Exosome complex component RRP43 OS=Homo sapiens GN=EXOSC8 PE=1 SV=1	csl-MIR5368-3p	biological_process	exonucleolytic nuclear-transcribed mRNA catabolic process involved in deadenylation-dependent decay	0.182039
GO:0017056	67756	Nuclear pore complex protein NUP155 OS=Arabidopsis thaliana GN=NUP155 PE=1 SV=1	csl-MIR7700-5p	molecular_function	structural constituent of nuclear pore	0.182039
GO:0006405	67756	Nuclear pore complex protein NUP155 OS=Arabidopsis thaliana GN=NUP155 PE=1 SV=1	csl-MIR7700-5p	biological_process	RNA export from nucleus	0.182039
GO:0061025	61160	M protein, serotype 2.1 OS=Streptococcus pyogenes GN=emmL2.1 PE=1 SV=1	csl-MIR7700-5p	biological_process	membrane fusion	0.182039
GO:0000776	37663	Structural maintenance of chromosomes protein 1 OS=Arabidopsis thaliana GN=SMC1 PE=2 SV=2	csl-MIR7700-5p	cellular_component	kinetochore	0.182039
GO:0019915	64764	Diacylglycerol O-acyltransferase 2A OS=Umbelopsis ramanniana GN=DGAT2A PE=1 SV=1	csl-MiR9558-5p	biological_process	lipid storage	0.182039
GO:0008670	53952	Glucose 1-dehydrogenase OS=Gluconobacter oxydans (strain 621H) GN=GOX2015 PE=1 SV=1	csl-MiR9558-5p	molecular_function	2,4-dienoyl-CoA reductase (NADPH) activity	0.182039
GO:0009867	49349	Digalactosyldiacylglycerol synthase 1, chloroplastic OS=Lotus japonicus GN=DGD1 PE=2 SV=1	csl-nmiR2	biological_process	jasmonic acid mediated signaling pathway	0.182039
GO:0010286	19705	Peroxiredoxin-1 OS=Gekko japonicus GN=PRDX1 PE=2 SV=1	csl-nmiR3	biological_process	heat acclimation	0.182039
GO:0015081	46826	Sodium/hydrogen exchanger 1 OS=Arabidopsis thaliana GN=NHX1 PE=1 SV=2	csl-nmiR6	molecular_function	sodium ion transmembrane transporter activity	0.182039
GO:0006650	47839	Glycerol-3-phosphate dehydrogenase [NAD(+)] OS=Cuphea lanceolata GN=GPDH PE=2 SV=1	csl-nmiR6	biological_process	glycerophospholipid metabolic process	0.182039
GO:0006072	47839	Glycerol-3-phosphate dehydrogenase [NAD(+)] OS=Cuphea lanceolata GN=GPDH PE=2 SV=1	csl-nmiR6	biological_process	glycerol-3-phosphate metabolic process	0.182039
GO:0006897	40212	DnaJ homolog subfamily C GRV2 OS=Arabidopsis thaliana GN=GRV2 PE=1 SV=1	csl-MIR319a-5p	biological_process	endocytosis	0.184982
GO:0030163	46982	Pepsin A OS=Rhinolophus ferrumequinum GN=PGA PE=2 SV=1	csl-miR482a-5p	biological_process	protein catabolic process	0.184982
GO:0030163	44006	Leucyl-cystinyl aminopeptidase OS=Rattus norvegicus GN=Lnpep PE=1 SV=1	csl-MIR7700-5p	biological_process	protein catabolic process	0.184982
GO:0006897	58860	Putative clathrin assembly protein At2g01600 OS=Arabidopsis thaliana GN=At2g01600 PE=2 SV=2	csl-MIR7700-5p	biological_process	endocytosis	0.184982
GO:0006281	46777	DNA repair protein RecN OS=Streptomyces coelicolor (strain ATCC BAA-471 / A3(2) / M145) GN=recN PE=3 SV=1	csl-miR164a	biological_process	DNA repair	0.185669
GO:0006281	49100	Putative SWI/SNF-related matrix-associated actin-dependent regulator of chromatin subfamily A member 3-like 3 OS=Arabidopsis thaliana GN=At5g43530 PE=3 SV=1	csl-miR394a-5p	biological_process	DNA repair	0.185669
GO:0006281	47237	Centrosomal protein of 164 kDa OS=Homo sapiens GN=CEP164 PE=1 SV=3	csl-miR408-3p	biological_process	DNA repair	0.185669
GO:0006281	49289	Nucleosome assembly protein 1;4 OS=Nicotiana tabacum GN=NAP1;4 PE=1 SV=1	csl-MIR414-5p	biological_process	DNA repair	0.185669
GO:0006281	46777	DNA repair protein RecN OS=Streptomyces coelicolor (strain ATCC BAA-471 / A3(2) / M145) GN=recN PE=3 SV=1	csl-miR6478-1	biological_process	DNA repair	0.185669
GO:0006281	62420	Alpha-ketoglutarate-dependent dioxygenase alkB OS=Arabidopsis thaliana GN=At1g11780 PE=2 SV=2	csl-nmiR5	biological_process	DNA repair	0.185669
GO:0006869	55395	ATP-binding cassette sub-family A member 3 OS=Mus musculus GN=Abca3 PE=1 SV=3	csl-miR3624-3p	biological_process	lipid transport	0.199454
GO:0006869	49349	Digalactosyldiacylglycerol synthase 1, chloroplastic OS=Lotus japonicus GN=DGD1 PE=2 SV=1	csl-nmiR2	biological_process	lipid transport	0.199454
GO:0005575	43838	Beta-1,3-glucan-binding protein OS=Penaeus monodon PE=2 SV=1	csl-miR1511	cellular_component	cellular_component	0.206727
GO:0005575	66732	Bifunctional protein STORR OS=Papaver somniferum GN=STORR PE=1 SV=1	csl-miR164a	cellular_component	cellular_component	0.206727
GO:0005575	64996	Transmembrane protein 56 OS=Homo sapiens GN=TMEM56 PE=1 SV=1	csl-MIR166b-3p	cellular_component	cellular_component	0.206727
GO:0005575	64996	Transmembrane protein 56 OS=Homo sapiens GN=TMEM56 PE=1 SV=1	csl-MIR166b-5p	cellular_component	cellular_component	0.206727
GO:0005575	23091	Uncharacterized RNA-binding protein C1827.05c OS=Schizosaccharomyces pombe (strain 972 / ATCC 24843) GN=SPCC1827.05c PE=3 SV=1	csl-miR2275b-3p	cellular_component	cellular_component	0.206727
GO:0005575	14280	Iron-sulfur protein NUBPL OS=Mus musculus GN=Nubpl PE=1 SV=2	csl-MIR319a-5p	cellular_component	cellular_component	0.206727
GO:0005575	63277	Protein DR_1172 OS=Deinococcus radiodurans (strain ATCC 13939 / DSM 20539 / JCM 16871 / LMG 4051 / NBRC 15346 / NCIMB 9279 / R1 / VKM B-1422) GN=DR_1172 PE=1 SV=1	csl-miR3624-3p	cellular_component	cellular_component	0.206727
GO:0005575	45705		csl-MIR396a-5p	cellular_component	cellular_component	0.206727
GO:0005575	46372	MPN domain-containing protein OS=Danio rerio GN=mpnd PE=2 SV=1	csl-MIR396a-5p	cellular_component	cellular_component	0.206727
GO:0005575	21423	Oxysterol-binding protein 9 OS=Dictyostelium discoideum GN=osbI PE=3 SV=1	csl-miR396a-5p-1	cellular_component	cellular_component	0.206727
GO:0005575	47190	Probable serine/threonine-protein kinase DDB_G0281745 OS=Dictyostelium discoideum GN=DDB_G0281745 PE=3 SV=1	csl-miR444c	cellular_component	cellular_component	0.206727
GO:0005575	48424	Putative quercetin 2,3-dioxygenase PA1210 OS=Pseudomonas aeruginosa (strain ATCC 15692 / DSM 22644 / CIP 104116 / JCM 14847 / LMG 12228 / 1C / PRS 101 / PAO1) GN=PA1210 PE=3 SV=1	csl-miR5072	cellular_component	cellular_component	0.206727
GO:0005575	52473		csl-MIR7700-5p	cellular_component	cellular_component	0.206727
GO:0005525	26914	Translocase of chloroplast 120, chloroplastic OS=Arabidopsis thaliana GN=TOC120 PE=1 SV=1	csl-miR3624-3p	molecular_function	GTP binding	0.210079
GO:0005525	26298	Signal recognition particle 54 kDa protein, chloroplastic OS=Arabidopsis thaliana GN=FFC PE=1 SV=1	csl-miR396a-3p-1	molecular_function	GTP binding	0.210079
GO:0005525	59838	tRNA modification GTPase MnmE OS=Synechococcus elongatus (strain PCC 7942) GN=mnmE PE=3 SV=3	csl-miR408-3p	molecular_function	GTP binding	0.210079
GO:0005525	64334	Eukaryotic translation initiation factor 5 OS=Zea mays GN=EIF5 PE=2 SV=1	csl-MIR414-5p	molecular_function	GTP binding	0.210079
GO:0009736	66493	Ethylene-responsive transcription factor ERF112 OS=Arabidopsis thaliana GN=ERF112 PE=2 SV=1	csl-miR159a-3p	biological_process	cytokinin-activated signaling pathway	0.214276
GO:0009791	56926	MORC family CW-type zinc finger protein 3 OS=Mus musculus GN=Morc3 PE=1 SV=1	csl-MIR166b-3p	biological_process	post-embryonic development	0.214276
GO:0009791	56926	MORC family CW-type zinc finger protein 3 OS=Mus musculus GN=Morc3 PE=1 SV=1	csl-MIR166b-5p	biological_process	post-embryonic development	0.214276
GO:0000155	18717	Serine/threonine-protein kinase CTR1 OS=Arabidopsis thaliana GN=CTR1 PE=1 SV=1	csl-miR167e	molecular_function	phosphorelay sensor kinase activity	0.214276
GO:0042594	40212	DnaJ homolog subfamily C GRV2 OS=Arabidopsis thaliana GN=GRV2 PE=1 SV=1	csl-MIR319a-5p	biological_process	response to starvation	0.214276
GO:0009624	19779	Auxin transporter-like protein 1 OS=Medicago truncatula GN=LAX1 PE=2 SV=1	csl-MIR319a-5p	biological_process	response to nematode	0.214276
GO:0006779	43582	Protoporphyrinogen oxidase 1, chloroplastic OS=Arabidopsis thaliana GN=PPOX1 PE=1 SV=1	csl-MIR319a-5p	biological_process	porphyrin-containing compound biosynthetic process	0.214276
GO:0005750	65894	Cytochrome b-c1 complex subunit 9 OS=Solanum tuberosum PE=1 SV=1	csl-miR3624-3p	cellular_component	mitochondrial respiratory chain complex III	0.214276
GO:0009060	65894	Cytochrome b-c1 complex subunit 9 OS=Solanum tuberosum PE=1 SV=1	csl-miR3624-3p	biological_process	aerobic respiration	0.214276
GO:0004784	36814	Superoxide dismutase [Fe], chloroplastic (Fragment) OS=Nicotiana plumbaginifolia GN=SODB PE=2 SV=1	csl-MIR396a-5p	molecular_function	superoxide dismutase activity	0.214276
GO:0001731	21475	Eukaryotic translation initiation factor 3 subunit G OS=Mus musculus GN=Eif3g PE=1 SV=2	csl-MIR396a-5p	biological_process	formation of translation preinitiation complex	0.214276
GO:0005471	52074	ADP,ATP carrier protein OS=Parachlorella kessleri PE=3 SV=1	csl-MIR396a-5p	molecular_function	ATP:ADP antiporter activity	0.214276
GO:0019509	65695	Methylthioribose kinase OS=Arabidopsis thaliana GN=MTK PE=1 SV=1	csl-miR396a-5p-1	biological_process	L-methionine biosynthetic process from methylthioadenosine	0.214276
GO:0006730	43769	Folylpolyglutamate synthase, mitochondrial OS=Bos taurus GN=FPGS PE=2 SV=1	csl-miR408-3p	biological_process	one-carbon metabolic process	0.214276
GO:0006301	66556	Helicase-like transcription factor OS=Mus musculus GN=Hltf PE=1 SV=1	csl-MIR414-5p	biological_process	postreplication repair	0.214276
GO:0017148	43936	CCR4-NOT transcription complex subunit 3 OS=Homo sapiens GN=CNOT3 PE=1 SV=1	csl-miR444c	biological_process	negative regulation of translation	0.214276
GO:0015204	48033	Urea-proton symporter DUR3 OS=Oryza sativa subsp. japonica GN=DUR3 PE=1 SV=1	csl-miR5054	molecular_function	urea transmembrane transporter activity	0.214276
GO:0005675	18513	RNA polymerase II transcription factor B subunit 2 OS=Arabidopsis thaliana GN=TFB2 PE=2 SV=1	csl-miR5072	cellular_component	holo TFIIH complex	0.214276
GO:0071038	56794	Exosome complex component RRP43 OS=Homo sapiens GN=EXOSC8 PE=1 SV=1	csl-MIR5368-3p	biological_process	nuclear polyadenylation-dependent tRNA catabolic process	0.214276
GO:0030125	27229	AP-4 complex subunit mu OS=Arabidopsis thaliana GN=AP4M PE=2 SV=1	csl-MIR5368-3p	cellular_component	clathrin vesicle coat	0.214276
GO:0009228	16525	1-deoxy-D-xylulose-5-phosphate synthase 1, chloroplastic OS=Oryza sativa subsp. japonica GN=CLA1 PE=2 SV=2	csl-miR6478-1	biological_process	thiamine biosynthetic process	0.214276
GO:0030036	41065	Formin-H OS=Dictyostelium discoideum GN=forH PE=1 SV=1	csl-MIR7700-5p	biological_process	actin cytoskeleton organization	0.214276
GO:0015629	41065	Formin-H OS=Dictyostelium discoideum GN=forH PE=1 SV=1	csl-MIR7700-5p	cellular_component	actin cytoskeleton	0.214276
GO:0005338	57991	CMP-sialic acid transporter 1 OS=Oryza sativa subsp. japonica GN=CSTLP1 PE=2 SV=1	csl-MiR9558-5p	molecular_function	nucleotide-sugar transmembrane transporter activity	0.214276
GO:0004144	64764	Diacylglycerol O-acyltransferase 2A OS=Umbelopsis ramanniana GN=DGAT2A PE=1 SV=1	csl-MiR9558-5p	molecular_function	diacylglycerol O-acyltransferase activity	0.214276
GO:0001228	64860		csl-nmiR2	molecular_function	RNA polymerase II transcription regulatory region sequence-specific DNA binding transcription factor activity involved in positive regulation of transcription	0.214276
GO:0001085	64860		csl-nmiR2	molecular_function	RNA polymerase II transcription factor binding	0.214276
GO:0015937	28647	Dephospho-CoA kinase OS=Oryza sativa subsp. japonica GN=Os01g0360600 PE=2 SV=1	csl-nmiR2	biological_process	coenzyme A biosynthetic process	0.214276
GO:0051920	19705	Peroxiredoxin-1 OS=Gekko japonicus GN=PRDX1 PE=2 SV=1	csl-nmiR3	molecular_function	peroxiredoxin activity	0.214276
GO:0015385	46826	Sodium/hydrogen exchanger 1 OS=Arabidopsis thaliana GN=NHX1 PE=1 SV=2	csl-nmiR6	molecular_function	sodium:proton antiporter activity	0.214276
GO:0032259	18896	O-methyltransferase MdmC OS=Streptomyces mycarofaciens GN=mdmC PE=3 SV=1	csl-miR166a-5p	biological_process	methylation	0.218435
GO:0032259	12124	2-methyl-6-phytyl-1,4-hydroquinone methyltransferase 2, chloroplastic OS=Oryza sativa subsp. japonica GN=Os12g0615400 PE=2 SV=2	csl-miR396a-3p	biological_process	methylation	0.218435
GO:0032259	20752	Magnesium protoporphyrin IX methyltransferase, chloroplastic OS=Arabidopsis thaliana GN=CHLM PE=1 SV=1	csl-miR396a-3p-1	biological_process	methylation	0.218435
GO:0032259	45160	Methyltransferase-like protein 13 OS=Xenopus laevis GN=mettl13 PE=2 SV=1	csl-MiR9558-5p	biological_process	methylation	0.218435
GO:0003674	43838	Beta-1,3-glucan-binding protein OS=Penaeus monodon PE=2 SV=1	csl-miR1511	molecular_function	molecular_function	0.222426
GO:0003674	23261		csl-miR164a	molecular_function	molecular_function	0.222426
GO:0003674	64996	Transmembrane protein 56 OS=Homo sapiens GN=TMEM56 PE=1 SV=1	csl-MIR166b-3p	molecular_function	molecular_function	0.222426
GO:0003674	64996	Transmembrane protein 56 OS=Homo sapiens GN=TMEM56 PE=1 SV=1	csl-MIR166b-5p	molecular_function	molecular_function	0.222426
GO:0003674	66937	Probable proteasome inhibitor OS=Arabidopsis thaliana GN=At3g53970 PE=1 SV=1	csl-miR167e	molecular_function	molecular_function	0.222426
GO:0003674	28734	NADH dehydrogenase [ubiquinone] 1 beta subcomplex subunit 10-B OS=Arabidopsis thaliana GN=At3g18410 PE=2 SV=1	csl-miR3624-3p	molecular_function	molecular_function	0.222426
GO:0003674	30723		csl-miR3624-3p	molecular_function	molecular_function	0.222426
GO:0003674	63277	Protein DR_1172 OS=Deinococcus radiodurans (strain ATCC 13939 / DSM 20539 / JCM 16871 / LMG 4051 / NBRC 15346 / NCIMB 9279 / R1 / VKM B-1422) GN=DR_1172 PE=1 SV=1	csl-miR3624-3p	molecular_function	molecular_function	0.222426
GO:0003674	21583	Protein SYM1 OS=Saccharomyces cerevisiae (strain ATCC 204508 / S288c) GN=SYM1 PE=1 SV=1	csl-MIR396a-5p	molecular_function	molecular_function	0.222426
GO:0003674	24598	Transmembrane protein 87B OS=Mus musculus GN=Tmem87b PE=2 SV=1	csl-MIR396a-5p	molecular_function	molecular_function	0.222426
GO:0003674	45705		csl-MIR396a-5p	molecular_function	molecular_function	0.222426
GO:0003674	21423	Oxysterol-binding protein 9 OS=Dictyostelium discoideum GN=osbI PE=3 SV=1	csl-miR396a-5p-1	molecular_function	molecular_function	0.222426
GO:0003674	67190		csl-miR398c	molecular_function	molecular_function	0.222426
GO:0003674	44563	BUD13 homolog OS=Gallus gallus GN=BUD13 PE=2 SV=1	csl-MIR414-5p	molecular_function	molecular_function	0.222426
GO:0003674	57833	Serine/threonine-protein kinase 19 OS=Homo sapiens GN=STK19 PE=1 SV=2	csl-MIR414-5p	molecular_function	molecular_function	0.222426
GO:0003674	64334	Eukaryotic translation initiation factor 5 OS=Zea mays GN=EIF5 PE=2 SV=1	csl-MIR414-5p	molecular_function	molecular_function	0.222426
GO:0003674	48424	Putative quercetin 2,3-dioxygenase PA1210 OS=Pseudomonas aeruginosa (strain ATCC 15692 / DSM 22644 / CIP 104116 / JCM 14847 / LMG 12228 / 1C / PRS 101 / PAO1) GN=PA1210 PE=3 SV=1	csl-miR5072	molecular_function	molecular_function	0.222426
GO:0003674	47772	Radial spoke head 1 homolog OS=Cyprinus carpio GN=rsph1 PE=1 SV=1	csl-MIR7700-5p	molecular_function	molecular_function	0.222426
GO:0003674	52473		csl-MIR7700-5p	molecular_function	molecular_function	0.222426
GO:0003674	52618		csl-MiR9558-5p	molecular_function	molecular_function	0.222426
GO:0003674	53060	Photosystem I reaction center subunit VI, chloroplastic OS=Chlamydomonas reinhardtii GN=PSAH PE=2 SV=1	csl-nmiR6	molecular_function	molecular_function	0.222426
GO:0009055	66732	Bifunctional protein STORR OS=Papaver somniferum GN=STORR PE=1 SV=1	csl-miR164a	molecular_function	electron carrier activity	0.228408
GO:0005802	40212	DnaJ homolog subfamily C GRV2 OS=Arabidopsis thaliana GN=GRV2 PE=1 SV=1	csl-MIR319a-5p	cellular_component	trans-Golgi network	0.228408
GO:0005802	14943	Choline transporter-like protein 5-A (Fragment) OS=Danio rerio GN=slc44a5a PE=3 SV=1	csl-MIR396a-5p	cellular_component	trans-Golgi network	0.228408
GO:0005802	27229	AP-4 complex subunit mu OS=Arabidopsis thaliana GN=AP4M PE=2 SV=1	csl-MIR5368-3p	cellular_component	trans-Golgi network	0.228408
GO:0009055	38487	Isobutyryl-CoA dehydrogenase, mitochondrial OS=Dictyostelium discoideum GN=acad8 PE=3 SV=1	csl-MIR5368-3p	molecular_function	electron carrier activity	0.228408
GO:0009055	54075	Acyl-coenzyme A oxidase 2, peroxisomal OS=Arabidopsis thaliana GN=ACX2 PE=1 SV=2	csl-MIR7700-5p	molecular_function	electron carrier activity	0.228408
GO:0009514	54823	Peroxisomal fatty acid beta-oxidation multifunctional protein MFP2 OS=Arabidopsis thaliana GN=MFP2 PE=1 SV=1	csl-miR1511	cellular_component	glyoxysome	0.245248
GO:0016925	54727	Small ubiquitin-related modifier 1 OS=Oryza sativa subsp. japonica GN=SUMO1 PE=1 SV=1	csl-miR167e	biological_process	protein sumoylation	0.245248
GO:0031463	60000	Kelch-like protein 23 OS=Mus musculus GN=Klhl23 PE=2 SV=1	csl-miR171a	cellular_component	Cul3-RING ubiquitin ligase complex	0.245248
GO:0006012	35341	Putative glucose-6-phosphate 1-epimerase OS=Cenchrus ciliaris PE=2 SV=1	csl-miR2275c	biological_process	galactose metabolic process	0.245248
GO:0008541	67189	26S proteasome non-ATPase regulatory subunit 13 homolog B OS=Arabidopsis thaliana GN=RPN9B PE=1 SV=1	csl-MIR319a-5p	cellular_component	proteasome regulatory particle, lid subcomplex	0.245248
GO:0043248	67189	26S proteasome non-ATPase regulatory subunit 13 homolog B OS=Arabidopsis thaliana GN=RPN9B PE=1 SV=1	csl-MIR319a-5p	biological_process	proteasome assembly	0.245248
GO:0009926	19779	Auxin transporter-like protein 1 OS=Medicago truncatula GN=LAX1 PE=2 SV=1	csl-MIR319a-5p	biological_process	auxin polar transport	0.245248
GO:0045271	28734	NADH dehydrogenase [ubiquinone] 1 beta subcomplex subunit 10-B OS=Arabidopsis thaliana GN=At3g18410 PE=2 SV=1	csl-miR3624-3p	cellular_component	respiratory chain complex I	0.245248
GO:0019901	48029		csl-miR3630-3p	molecular_function	protein kinase binding	0.245248
GO:0010193	36814	Superoxide dismutase [Fe], chloroplastic (Fragment) OS=Nicotiana plumbaginifolia GN=SODB PE=2 SV=1	csl-MIR396a-5p	biological_process	response to ozone	0.245248
GO:0004849	49381	Uridine-cytidine kinase C OS=Dictyostelium discoideum GN=udkC PE=3 SV=1	csl-miR397a	molecular_function	uridine kinase activity	0.245248
GO:0006206	49381	Uridine-cytidine kinase C OS=Dictyostelium discoideum GN=udkC PE=3 SV=1	csl-miR397a	biological_process	pyrimidine nucleobase metabolic process	0.245248
GO:0005814	47237	Centrosomal protein of 164 kDa OS=Homo sapiens GN=CEP164 PE=1 SV=3	csl-miR408-3p	cellular_component	centriole	0.245248
GO:0006048	54037	Ribosome maturation factor RimM OS=Nostoc punctiforme (strain ATCC 29133 / PCC 73102) GN=rimM PE=3 SV=1	csl-MIR414-5p	biological_process	UDP-N-acetylglucosamine biosynthetic process	0.245248
GO:0001077	66556	Helicase-like transcription factor OS=Mus musculus GN=Hltf PE=1 SV=1	csl-MIR414-5p	molecular_function	RNA polymerase II core promoter proximal region sequence-specific DNA binding transcription factor activity involved in positive regulation of transcription	0.245248
GO:0006259	48741	SWI/SNF-related matrix-associated actin-dependent regulator of chromatin subfamily A-like protein 1 OS=Bos taurus GN=SMARCAL1 PE=2 SV=2	csl-MIR414-5p	biological_process	DNA metabolic process	0.245248
GO:0008026	65482	DExH-box ATP-dependent RNA helicase DExH13 OS=Arabidopsis thaliana GN=BRR2B PE=2 SV=1	csl-MIR414-5p	molecular_function	ATP-dependent helicase activity	0.245248
GO:0000288	43936	CCR4-NOT transcription complex subunit 3 OS=Homo sapiens GN=CNOT3 PE=1 SV=1	csl-miR444c	biological_process	nuclear-transcribed mRNA catabolic process, deadenylation-dependent decay	0.245248
GO:0009378	49276	ATP-dependent DNA helicase Q-like 5 OS=Arabidopsis thaliana GN=RECQL5 PE=2 SV=2	csl-miR5054	molecular_function	four-way junction helicase activity	0.245248
GO:0032508	49276	ATP-dependent DNA helicase Q-like 5 OS=Arabidopsis thaliana GN=RECQL5 PE=2 SV=2	csl-miR5054	biological_process	DNA duplex unwinding	0.245248
GO:0004319	49000	Fatty acid synthase OS=Gallus gallus GN=FASN PE=1 SV=5	csl-miR528-5p	molecular_function	enoyl-[acyl-carrier-protein] reductase (NADPH, B-specific) activity	0.245248
GO:0016538	67754	Cyclin-T1-4 OS=Oryza sativa subsp. japonica GN=CYCT1-1 PE=2 SV=1	csl-miR528-5p	molecular_function	cyclin-dependent protein serine/threonine kinase regulator activity	0.245248
GO:0004317	49000	Fatty acid synthase OS=Gallus gallus GN=FASN PE=1 SV=5	csl-miR528-5p	molecular_function	3-hydroxypalmitoyl-[acyl-carrier-protein] dehydratase activity	0.245248
GO:0004313	49000	Fatty acid synthase OS=Gallus gallus GN=FASN PE=1 SV=5	csl-miR528-5p	molecular_function	[acyl-carrier-protein] S-acetyltransferase activity	0.245248
GO:0034427	56794	Exosome complex component RRP43 OS=Homo sapiens GN=EXOSC8 PE=1 SV=1	csl-MIR5368-3p	biological_process	nuclear-transcribed mRNA catabolic process, exonucleolytic, 3'-5'	0.245248
GO:0004527	61766		csl-MIR5368-3p	molecular_function	exonuclease activity	0.245248
GO:0019706	31326	Probable protein S-acyltransferase 16 OS=Arabidopsis thaliana GN=PAT16 PE=2 SV=1	csl-miR5527	molecular_function	protein-cysteine S-palmitoyltransferase activity	0.245248
GO:0048511	13471	Lysine-specific demethylase 5A OS=Mus musculus GN=Kdm5a PE=1 SV=2	csl-MIR7700-5p	biological_process	rhythmic process	0.245248
GO:0007126	37663	Structural maintenance of chromosomes protein 1 OS=Arabidopsis thaliana GN=SMC1 PE=2 SV=2	csl-MIR7700-5p	biological_process	meiotic nuclear division	0.245248
GO:0030276	58860	Putative clathrin assembly protein At2g01600 OS=Arabidopsis thaliana GN=At2g01600 PE=2 SV=2	csl-MIR7700-5p	molecular_function	clathrin binding	0.245248
GO:0034605	55366	ATP-dependent Clp protease ATP-binding subunit ClpA homolog OS=Guillardia theta GN=clpC PE=3 SV=1	csl-MIR7700-5p	biological_process	cellular response to heat	0.245248
GO:0016049	15593	Regulatory-associated protein of TOR 1 OS=Arabidopsis thaliana GN=RAPTOR1 PE=1 SV=1	csl-MIR7700-5p	biological_process	cell growth	0.245248
GO:0051015	41065	Formin-H OS=Dictyostelium discoideum GN=forH PE=1 SV=1	csl-MIR7700-5p	molecular_function	actin filament binding	0.245248
GO:0009742	44483	Probable serine/threonine-protein kinase DDB_G0267514 OS=Dictyostelium discoideum GN=DDB_G0267514 PE=3 SV=1	csl-MiR9558-5p	biological_process	brassinosteroid mediated signaling pathway	0.245248
GO:0019375	49349	Digalactosyldiacylglycerol synthase 1, chloroplastic OS=Lotus japonicus GN=DGD1 PE=2 SV=1	csl-nmiR2	biological_process	galactolipid biosynthetic process	0.245248
GO:0004565	43553	Beta-galactosidase 17 OS=Arabidopsis thaliana GN=BGAL17 PE=2 SV=1	csl-nmiR2	molecular_function	beta-galactosidase activity	0.245248
GO:0006396	65316	ATP-dependent RNA helicase DEAH13 OS=Arabidopsis thaliana GN=FAS4 PE=2 SV=1	csl-miR3624-3p	biological_process	RNA processing	0.258311
GO:0045944	66556	Helicase-like transcription factor OS=Mus musculus GN=Hltf PE=1 SV=1	csl-MIR414-5p	biological_process	positive regulation of transcription from RNA polymerase II promoter	0.258311
GO:0045944	67754	Cyclin-T1-4 OS=Oryza sativa subsp. japonica GN=CYCT1-1 PE=2 SV=1	csl-miR528-5p	biological_process	positive regulation of transcription from RNA polymerase II promoter	0.258311
GO:0005507	36814	Superoxide dismutase [Fe], chloroplastic (Fragment) OS=Nicotiana plumbaginifolia GN=SODB PE=2 SV=1	csl-MIR396a-5p	molecular_function	copper ion binding	0.27112
GO:0005507	31694	Glutathione reductase, chloroplastic OS=Arabidopsis thaliana GN=EMB2360 PE=2 SV=1	csl-miR8155	molecular_function	copper ion binding	0.27112
GO:0005794	48086	Molybdate-anion transporter OS=Xenopus tropicalis GN=mfsd5 PE=2 SV=1	csl-MIR166b-3p	cellular_component	Golgi apparatus	0.272707
GO:0005794	19779	Auxin transporter-like protein 1 OS=Medicago truncatula GN=LAX1 PE=2 SV=1	csl-MIR319a-5p	cellular_component	Golgi apparatus	0.272707
GO:0005794	40212	DnaJ homolog subfamily C GRV2 OS=Arabidopsis thaliana GN=GRV2 PE=1 SV=1	csl-MIR319a-5p	cellular_component	Golgi apparatus	0.272707
GO:0005794	24598	Transmembrane protein 87B OS=Mus musculus GN=Tmem87b PE=2 SV=1	csl-MIR396a-5p	cellular_component	Golgi apparatus	0.272707
GO:0005794	44255	Tobamovirus multiplication protein 2A OS=Arabidopsis thaliana GN=TOM2A PE=1 SV=1	csl-MIR414-5p	cellular_component	Golgi apparatus	0.272707
GO:0005794	27890	GDP-mannose transporter GONST4 OS=Arabidopsis thaliana GN=GONST4 PE=2 SV=1	csl-miR4996	cellular_component	Golgi apparatus	0.272707
GO:0005794	49000	Fatty acid synthase OS=Gallus gallus GN=FASN PE=1 SV=5	csl-miR528-5p	cellular_component	Golgi apparatus	0.272707
GO:0005794	27229	AP-4 complex subunit mu OS=Arabidopsis thaliana GN=AP4M PE=2 SV=1	csl-MIR5368-3p	cellular_component	Golgi apparatus	0.272707
GO:0005794	48762	Alpha-1,2-mannosyltransferase MNN21 OS=Candida albicans (strain SC5314 / ATCC MYA-2876) GN=MNN21 PE=3 SV=1	csl-miR5527	cellular_component	Golgi apparatus	0.272707
GO:0005794	58860	Putative clathrin assembly protein At2g01600 OS=Arabidopsis thaliana GN=At2g01600 PE=2 SV=2	csl-MIR7700-5p	cellular_component	Golgi apparatus	0.272707
GO:0031386	54727	Small ubiquitin-related modifier 1 OS=Oryza sativa subsp. japonica GN=SUMO1 PE=1 SV=1	csl-miR167e	molecular_function	protein tag	0.275004
GO:0015299	66826	K(+) efflux antiporter 1, chloroplastic OS=Arabidopsis thaliana GN=KEA1 PE=1 SV=2	csl-MIR319a-5p	molecular_function	solute:proton antiporter activity	0.275004
GO:0005786	26298	Signal recognition particle 54 kDa protein, chloroplastic OS=Arabidopsis thaliana GN=FFC PE=1 SV=1	csl-miR396a-3p-1	cellular_component	signal recognition particle, endoplasmic reticulum targeting	0.275004
GO:0043097	49381	Uridine-cytidine kinase C OS=Dictyostelium discoideum GN=udkC PE=3 SV=1	csl-miR397a	biological_process	pyrimidine nucleoside salvage	0.275004
GO:0015693	14270	Magnesium transporter MRS2-11, chloroplastic OS=Arabidopsis thaliana GN=MRS2-11 PE=1 SV=1	csl-MIR414-5p	biological_process	magnesium ion transport	0.275004
GO:0006352	47678	Transcription elongation factor SPT6 homolog OS=Arabidopsis thaliana GN=SPT6 PE=1 SV=1	csl-MIR414-5p	biological_process	DNA-templated transcription, initiation	0.275004
GO:0009294	49289	Nucleosome assembly protein 1;4 OS=Nicotiana tabacum GN=NAP1;4 PE=1 SV=1	csl-MIR414-5p	biological_process	DNA mediated transformation	0.275004
GO:0006302	49276	ATP-dependent DNA helicase Q-like 5 OS=Arabidopsis thaliana GN=RECQL5 PE=2 SV=2	csl-miR5054	biological_process	double-strand break repair	0.275004
GO:0043140	49276	ATP-dependent DNA helicase Q-like 5 OS=Arabidopsis thaliana GN=RECQL5 PE=2 SV=2	csl-miR5054	molecular_function	ATP-dependent 3'-5' DNA helicase activity	0.275004
GO:0008353	18513	RNA polymerase II transcription factor B subunit 2 OS=Arabidopsis thaliana GN=TFB2 PE=2 SV=1	csl-miR5072	molecular_function	RNA polymerase II carboxy-terminal domain kinase activity	0.275004
GO:0004177	68195		csl-miR5072	molecular_function	aminopeptidase activity	0.275004
GO:0016296	49000	Fatty acid synthase OS=Gallus gallus GN=FASN PE=1 SV=5	csl-miR528-5p	molecular_function	palmitoyl-[acyl-carrier-protein] hydrolase activity	0.275004
GO:0004320	49000	Fatty acid synthase OS=Gallus gallus GN=FASN PE=1 SV=5	csl-miR528-5p	molecular_function	oleoyl-[acyl-carrier-protein] hydrolase activity	0.275004
GO:0016295	49000	Fatty acid synthase OS=Gallus gallus GN=FASN PE=1 SV=5	csl-miR528-5p	molecular_function	myristoyl-[acyl-carrier-protein] hydrolase activity	0.275004
GO:0034475	56794	Exosome complex component RRP43 OS=Homo sapiens GN=EXOSC8 PE=1 SV=1	csl-MIR5368-3p	biological_process	U4 snRNA 3'-end processing	0.275004
GO:0071028	56794	Exosome complex component RRP43 OS=Homo sapiens GN=EXOSC8 PE=1 SV=1	csl-MIR5368-3p	biological_process	nuclear mRNA surveillance	0.275004
GO:0040008	15593	Regulatory-associated protein of TOR 1 OS=Arabidopsis thaliana GN=RAPTOR1 PE=1 SV=1	csl-MIR7700-5p	biological_process	regulation of growth	0.275004
GO:0000902	41065	Formin-H OS=Dictyostelium discoideum GN=forH PE=1 SV=1	csl-MIR7700-5p	biological_process	cell morphogenesis	0.275004
GO:0031338	46992	TBC1 domain family member 15 OS=Homo sapiens GN=TBC1D15 PE=1 SV=2	csl-miR8155	biological_process	regulation of vesicle fusion	0.275004
GO:0090305	40707	NEDD4-binding protein 2 OS=Homo sapiens GN=N4BP2 PE=1 SV=2	csl-nmiR2	biological_process	nucleic acid phosphodiester bond hydrolysis	0.275004
GO:0005737	54823	Peroxisomal fatty acid beta-oxidation multifunctional protein MFP2 OS=Arabidopsis thaliana GN=MFP2 PE=1 SV=1	csl-miR1511	cellular_component	cytoplasm	0.278706
GO:0005737	66493	Ethylene-responsive transcription factor ERF112 OS=Arabidopsis thaliana GN=ERF112 PE=2 SV=1	csl-miR159a-3p	cellular_component	cytoplasm	0.278706
GO:0005737	18717	Serine/threonine-protein kinase CTR1 OS=Arabidopsis thaliana GN=CTR1 PE=1 SV=1	csl-miR167e	cellular_component	cytoplasm	0.278706
GO:0005737	40855	Aminopeptidase Ey OS=Gallus gallus GN=ANPEP PE=1 SV=1	csl-miR167e	cellular_component	cytoplasm	0.278706
GO:0005737	22455	Monodehydroascorbate reductase OS=Solanum lycopersicum GN=AFRR PE=1 SV=1	csl-MIR319a-5p	cellular_component	cytoplasm	0.278706
GO:0005737	33977	Monodehydroascorbate reductase OS=Solanum lycopersicum GN=AFRR PE=1 SV=1	csl-MIR319a-5p	cellular_component	cytoplasm	0.278706
GO:0005737	67182	E3 ubiquitin-protein ligase UPL3 OS=Arabidopsis thaliana GN=UPL3 PE=1 SV=1	csl-MIR319a-5p	cellular_component	cytoplasm	0.278706
GO:0005737	8699	Nuclear polyadenylated RNA-binding protein 4 OS=Saccharomyces cerevisiae (strain ATCC 204508 / S288c) GN=HRP1 PE=1 SV=1	csl-miR3624-3p	cellular_component	cytoplasm	0.278706
GO:0005737	65316	ATP-dependent RNA helicase DEAH13 OS=Arabidopsis thaliana GN=FAS4 PE=2 SV=1	csl-miR3624-3p	cellular_component	cytoplasm	0.278706
GO:0005737	12124	2-methyl-6-phytyl-1,4-hydroquinone methyltransferase 2, chloroplastic OS=Oryza sativa subsp. japonica GN=Os12g0615400 PE=2 SV=2	csl-miR396a-3p	cellular_component	cytoplasm	0.278706
GO:0005737	20752	Magnesium protoporphyrin IX methyltransferase, chloroplastic OS=Arabidopsis thaliana GN=CHLM PE=1 SV=1	csl-miR396a-3p-1	cellular_component	cytoplasm	0.278706
GO:0005737	26298	Signal recognition particle 54 kDa protein, chloroplastic OS=Arabidopsis thaliana GN=FFC PE=1 SV=1	csl-miR396a-3p-1	cellular_component	cytoplasm	0.278706
GO:0005737	21475	Eukaryotic translation initiation factor 3 subunit G OS=Mus musculus GN=Eif3g PE=1 SV=2	csl-MIR396a-5p	cellular_component	cytoplasm	0.278706
GO:0005737	36814	Superoxide dismutase [Fe], chloroplastic (Fragment) OS=Nicotiana plumbaginifolia GN=SODB PE=2 SV=1	csl-MIR396a-5p	cellular_component	cytoplasm	0.278706
GO:0005737	65695	Methylthioribose kinase OS=Arabidopsis thaliana GN=MTK PE=1 SV=1	csl-miR396a-5p-1	cellular_component	cytoplasm	0.278706
GO:0005737	65988		csl-miR397a	cellular_component	cytoplasm	0.278706
GO:0005737	47507	Probable helicase MAGATAMA 3 OS=Arabidopsis thaliana GN=MAA3 PE=2 SV=1	csl-miR408-3p	cellular_component	cytoplasm	0.278706
GO:0005737	59838	tRNA modification GTPase MnmE OS=Synechococcus elongatus (strain PCC 7942) GN=mnmE PE=3 SV=3	csl-miR408-3p	cellular_component	cytoplasm	0.278706
GO:0005737	46338	Probable protein phosphatase 2C 11 OS=Oryza sativa subsp. japonica GN=Os02g0180000 PE=2 SV=1	csl-MIR414-5p	cellular_component	cytoplasm	0.278706
GO:0005737	46531	Serine/threonine-protein phosphatase 4 regulatory subunit 3-B OS=Xenopus laevis GN=ppp4r3b-b PE=2 SV=1	csl-MIR414-5p	cellular_component	cytoplasm	0.278706
GO:0005737	49289	Nucleosome assembly protein 1;4 OS=Nicotiana tabacum GN=NAP1;4 PE=1 SV=1	csl-MIR414-5p	cellular_component	cytoplasm	0.278706
GO:0005737	66556	Helicase-like transcription factor OS=Mus musculus GN=Hltf PE=1 SV=1	csl-MIR414-5p	cellular_component	cytoplasm	0.278706
GO:0005737	23114	Vegetative incompatibility protein HET-E-1 OS=Podospora anserina GN=HET-E1 PE=3 SV=1	csl-miR5054	cellular_component	cytoplasm	0.278706
GO:0005737	47829	Adenylosuccinate synthetase, chloroplastic OS=Ostreococcus tauri GN=PURA PE=3 SV=2	csl-miR5054	cellular_component	cytoplasm	0.278706
GO:0005737	49276	ATP-dependent DNA helicase Q-like 5 OS=Arabidopsis thaliana GN=RECQL5 PE=2 SV=2	csl-miR5054	cellular_component	cytoplasm	0.278706
GO:0005737	39101	Probable serine/threonine-protein kinase DDB_G0291350 OS=Dictyostelium discoideum GN=DDB_G0291350 PE=3 SV=1	csl-miR5072	cellular_component	cytoplasm	0.278706
GO:0005737	63483	3-phosphoshikimate 1-carboxyvinyltransferase, chloroplastic OS=Brassica napus PE=3 SV=1	csl-miR5072	cellular_component	cytoplasm	0.278706
GO:0005737	46227	tRNA-splicing ligase RtcB homolog OS=Micromonas commoda (strain RCC299 / NOUM17 / CCMP2709) GN=MICPUN_59883 PE=3 SV=1	csl-MIR5368-3p	cellular_component	cytoplasm	0.278706
GO:0005737	46461	Sacsin OS=Mus musculus GN=Sacs PE=1 SV=2	csl-MIR5368-3p	cellular_component	cytoplasm	0.278706
GO:0005737	15294	Probable protein phosphatase 2C 8 OS=Arabidopsis thaliana GN=At1g18030 PE=2 SV=2	csl-miR5796	cellular_component	cytoplasm	0.278706
GO:0005737	13471	Lysine-specific demethylase 5A OS=Mus musculus GN=Kdm5a PE=1 SV=2	csl-MIR7700-5p	cellular_component	cytoplasm	0.278706
GO:0005737	39910		csl-MIR7700-5p	cellular_component	cytoplasm	0.278706
GO:0005737	41065	Formin-H OS=Dictyostelium discoideum GN=forH PE=1 SV=1	csl-MIR7700-5p	cellular_component	cytoplasm	0.278706
GO:0005737	44006	Leucyl-cystinyl aminopeptidase OS=Rattus norvegicus GN=Lnpep PE=1 SV=1	csl-MIR7700-5p	cellular_component	cytoplasm	0.278706
GO:0005737	64764	Diacylglycerol O-acyltransferase 2A OS=Umbelopsis ramanniana GN=DGAT2A PE=1 SV=1	csl-MiR9558-5p	cellular_component	cytoplasm	0.278706
GO:0005737	65593	Protein CASP OS=Arabidopsis thaliana GN=CASP PE=1 SV=2	csl-MiR9558-5p	cellular_component	cytoplasm	0.278706
GO:0005737	17436	LEC14B protein OS=Lithospermum erythrorhizon PE=2 SV=1	csl-nmiR1	cellular_component	cytoplasm	0.278706
GO:0005737	36320	Quinone oxidoreductase PIG3 OS=Homo sapiens GN=TP53I3 PE=1 SV=2	csl-nmiR2	cellular_component	cytoplasm	0.278706
GO:0005737	54590	Ornithine aminotransferase, mitochondrial OS=Bos taurus GN=OAT PE=2 SV=1	csl-nmiR2	cellular_component	cytoplasm	0.278706
GO:0005737	19705	Peroxiredoxin-1 OS=Gekko japonicus GN=PRDX1 PE=2 SV=1	csl-nmiR3	cellular_component	cytoplasm	0.278706
GO:0005737	14666	Telomerase Cajal body protein 1 OS=Bos taurus GN=WRAP53 PE=2 SV=1	csl-nmiR6	cellular_component	cytoplasm	0.278706
GO:0042802	48307	Serine/arginine-rich SC35-like splicing factor SCL33 OS=Arabidopsis thaliana GN=SCL33 PE=1 SV=1	csl-MIR414-5p	molecular_function	identical protein binding	0.281947
GO:0042802	49289	Nucleosome assembly protein 1;4 OS=Nicotiana tabacum GN=NAP1;4 PE=1 SV=1	csl-MIR414-5p	molecular_function	identical protein binding	0.281947
GO:0042802	54590	Ornithine aminotransferase, mitochondrial OS=Bos taurus GN=OAT PE=2 SV=1	csl-nmiR2	molecular_function	identical protein binding	0.281947
GO:0012505	28956	BEACH domain-containing protein B OS=Arabidopsis thaliana GN=BCHB PE=3 SV=1	csl-MIR319a-5p	cellular_component	endomembrane system	0.287923
GO:0000462	65634	Small subunit processome component 20 homolog OS=Mus musculus GN=Utp20 PE=1 SV=2	csl-miR5072	biological_process	maturation of SSU-rRNA from tricistronic rRNA transcript (SSU-rRNA, 5.8S rRNA, LSU-rRNA)	0.287923
GO:0000462	66266	Nucleolar complex protein 4 homolog OS=Danio rerio GN=noc4l PE=2 SV=1	csl-MIR5368-3p	biological_process	maturation of SSU-rRNA from tricistronic rRNA transcript (SSU-rRNA, 5.8S rRNA, LSU-rRNA)	0.287923
GO:0012505	46992	TBC1 domain family member 15 OS=Homo sapiens GN=TBC1D15 PE=1 SV=2	csl-miR8155	cellular_component	endomembrane system	0.287923
GO:0006508	40855	Aminopeptidase Ey OS=Gallus gallus GN=ANPEP PE=1 SV=1	csl-miR167e	biological_process	proteolysis	0.299394
GO:0006508	46372	MPN domain-containing protein OS=Danio rerio GN=mpnd PE=2 SV=1	csl-MIR396a-5p	biological_process	proteolysis	0.299394
GO:0006508	68092	Subtilisin-like protease 3 OS=Pseudogymnoascus destructans (strain ATCC MYA-4855 / 20631-21) GN=SP3 PE=1 SV=1	csl-MIR396a-5p	biological_process	proteolysis	0.299394
GO:0006508	46982	Pepsin A OS=Rhinolophus ferrumequinum GN=PGA PE=2 SV=1	csl-miR482a-5p	biological_process	proteolysis	0.299394
GO:0006508	24964	ATP-dependent zinc metalloprotease FTSH 7, chloroplastic OS=Oryza sativa subsp. japonica GN=FTSH7 PE=3 SV=1	csl-miR5054	biological_process	proteolysis	0.299394
GO:0006508	44006	Leucyl-cystinyl aminopeptidase OS=Rattus norvegicus GN=Lnpep PE=1 SV=1	csl-MIR7700-5p	biological_process	proteolysis	0.299394
GO:0010218	4871	WD repeat-containing protein RUP1 OS=Arabidopsis thaliana GN=RUP1 PE=1 SV=1	csl-miR1511	biological_process	response to far red light	0.303591
GO:0004871	18717	Serine/threonine-protein kinase CTR1 OS=Arabidopsis thaliana GN=CTR1 PE=1 SV=1	csl-miR167e	molecular_function	signal transducer activity	0.303591
GO:0000160	18717	Serine/threonine-protein kinase CTR1 OS=Arabidopsis thaliana GN=CTR1 PE=1 SV=1	csl-miR167e	biological_process	phosphorelay signal transduction system	0.303591
GO:0006006	47370	4-alpha-glucanotransferase DPE1, chloroplastic/amyloplastic OS=Arabidopsis thaliana GN=DPE1 PE=1 SV=1	csl-miR167e	biological_process	glucose metabolic process	0.303591
GO:0009501	47370	4-alpha-glucanotransferase DPE1, chloroplastic/amyloplastic OS=Arabidopsis thaliana GN=DPE1 PE=1 SV=1	csl-miR167e	cellular_component	amyloplast	0.303591
GO:0005543	28956	BEACH domain-containing protein B OS=Arabidopsis thaliana GN=BCHB PE=3 SV=1	csl-MIR319a-5p	molecular_function	phospholipid binding	0.303591
GO:0005770	40212	DnaJ homolog subfamily C GRV2 OS=Arabidopsis thaliana GN=GRV2 PE=1 SV=1	csl-MIR319a-5p	cellular_component	late endosome	0.303591
GO:0006446	21475	Eukaryotic translation initiation factor 3 subunit G OS=Mus musculus GN=Eif3g PE=1 SV=2	csl-MIR396a-5p	biological_process	regulation of translational initiation	0.303591
GO:0017119	44473	Large-conductance mechanosensitive channel OS=Lactobacillus gasseri (strain ATCC 33323 / DSM 20243 / JCM 1131 / NCIMB 11718 / AM63) GN=mscL PE=3 SV=1	csl-MIR396a-5p	cellular_component	Golgi transport complex	0.303591
GO:0008234	46372	MPN domain-containing protein OS=Danio rerio GN=mpnd PE=2 SV=1	csl-MIR396a-5p	molecular_function	cysteine-type peptidase activity	0.303591
GO:0006636	52322	Acyl-lipid (8-3)-desaturase OS=Physcomitrella patens subsp. patens GN=DES5 PE=1 SV=1	csl-miR482a-5p	biological_process	unsaturated fatty acid biosynthetic process	0.303591
GO:0004316	49000	Fatty acid synthase OS=Gallus gallus GN=FASN PE=1 SV=5	csl-miR528-5p	molecular_function	3-oxoacyl-[acyl-carrier-protein] reductase (NADPH) activity	0.303591
GO:0004314	49000	Fatty acid synthase OS=Gallus gallus GN=FASN PE=1 SV=5	csl-miR528-5p	molecular_function	[acyl-carrier-protein] S-malonyltransferase activity	0.303591
GO:0071035	56794	Exosome complex component RRP43 OS=Homo sapiens GN=EXOSC8 PE=1 SV=1	csl-MIR5368-3p	biological_process	nuclear polyadenylation-dependent rRNA catabolic process	0.303591
GO:0005811	64764	Diacylglycerol O-acyltransferase 2A OS=Umbelopsis ramanniana GN=DGAT2A PE=1 SV=1	csl-MiR9558-5p	cellular_component	lipid particle	0.303591
GO:0005667	64860		csl-nmiR2	cellular_component	transcription factor complex	0.303591
GO:0000977	64860		csl-nmiR2	molecular_function	RNA polymerase II regulatory region sequence-specific DNA binding	0.303591
GO:0016209	19705	Peroxiredoxin-1 OS=Gekko japonicus GN=PRDX1 PE=2 SV=1	csl-nmiR3	molecular_function	antioxidant activity	0.303591
GO:0006814	46826	Sodium/hydrogen exchanger 1 OS=Arabidopsis thaliana GN=NHX1 PE=1 SV=2	csl-nmiR6	biological_process	sodium ion transport	0.303591
GO:0003677	66493	Ethylene-responsive transcription factor ERF112 OS=Arabidopsis thaliana GN=ERF112 PE=2 SV=1	csl-miR159a-3p	molecular_function	DNA binding	0.320641
GO:0003677	49100	Putative SWI/SNF-related matrix-associated actin-dependent regulator of chromatin subfamily A member 3-like 3 OS=Arabidopsis thaliana GN=At5g43530 PE=3 SV=1	csl-miR394a-5p	molecular_function	DNA binding	0.320641
GO:0003677	42188	Helicase and polymerase-containing protein TEBICHI OS=Arabidopsis thaliana GN=TEB PE=2 SV=1	csl-miR396a-5p-1	molecular_function	DNA binding	0.320641
GO:0003677	47678	Transcription elongation factor SPT6 homolog OS=Arabidopsis thaliana GN=SPT6 PE=1 SV=1	csl-MIR414-5p	molecular_function	DNA binding	0.320641
GO:0003677	49289	Nucleosome assembly protein 1;4 OS=Nicotiana tabacum GN=NAP1;4 PE=1 SV=1	csl-MIR414-5p	molecular_function	DNA binding	0.320641
GO:0003677	66556	Helicase-like transcription factor OS=Mus musculus GN=Hltf PE=1 SV=1	csl-MIR414-5p	molecular_function	DNA binding	0.320641
GO:0003677	55361	DNA polymerase delta small subunit OS=Oryza sativa subsp. japonica GN=POLD2 PE=2 SV=1	csl-miR482a-5p	molecular_function	DNA binding	0.320641
GO:0003677	49276	ATP-dependent DNA helicase Q-like 5 OS=Arabidopsis thaliana GN=RECQL5 PE=2 SV=2	csl-miR5054	molecular_function	DNA binding	0.320641
GO:0003677	57853	Transcription factor LUX OS=Arabidopsis thaliana GN=LUX PE=1 SV=1	csl-miR5072	molecular_function	DNA binding	0.320641
GO:0003677	13471	Lysine-specific demethylase 5A OS=Mus musculus GN=Kdm5a PE=1 SV=2	csl-MIR7700-5p	molecular_function	DNA binding	0.320641
GO:0003677	59006	AP2-like ethylene-responsive transcription factor At1g79700 OS=Arabidopsis thaliana GN=At1g79700 PE=2 SV=1	csl-MIR7700-5p	molecular_function	DNA binding	0.320641
GO:0042626	46284	ABC transporter C family member 2 OS=Arabidopsis thaliana GN=ABCC2 PE=1 SV=2	csl-miR168	molecular_function	ATPase activity, coupled to transmembrane movement of substances	0.325535
GO:0051301	40212	DnaJ homolog subfamily C GRV2 OS=Arabidopsis thaliana GN=GRV2 PE=1 SV=1	csl-MIR319a-5p	biological_process	cell division	0.325535
GO:0042626	55395	ATP-binding cassette sub-family A member 3 OS=Mus musculus GN=Abca3 PE=1 SV=3	csl-miR3624-3p	molecular_function	ATPase activity, coupled to transmembrane movement of substances	0.325535
GO:0051301	42188	Helicase and polymerase-containing protein TEBICHI OS=Arabidopsis thaliana GN=TEB PE=2 SV=1	csl-miR396a-5p-1	biological_process	cell division	0.325535
GO:0051301	47237	Centrosomal protein of 164 kDa OS=Homo sapiens GN=CEP164 PE=1 SV=3	csl-miR408-3p	biological_process	cell division	0.325535
GO:0000398	39196	Transcriptional repressor ILP1 OS=Arabidopsis thaliana GN=ILP1 PE=1 SV=1	csl-MIR414-5p	biological_process	mRNA splicing, via spliceosome	0.325535
GO:0000398	48307	Serine/arginine-rich SC35-like splicing factor SCL33 OS=Arabidopsis thaliana GN=SCL33 PE=1 SV=1	csl-MIR414-5p	biological_process	mRNA splicing, via spliceosome	0.325535
GO:0042626	46284	ABC transporter C family member 2 OS=Arabidopsis thaliana GN=ABCC2 PE=1 SV=2	csl-miR5054	molecular_function	ATPase activity, coupled to transmembrane movement of substances	0.325535
GO:0006633	49000	Fatty acid synthase OS=Gallus gallus GN=FASN PE=1 SV=5	csl-miR528-5p	biological_process	fatty acid biosynthetic process	0.325535
GO:0000398	52093	U4/U6 small nuclear ribonucleoprotein Prp3 OS=Bos taurus GN=PRPF3 PE=2 SV=1	csl-MIR5368-3p	biological_process	mRNA splicing, via spliceosome	0.325535
GO:0042626	35186	ABC transporter B family member 21 OS=Arabidopsis thaliana GN=ABCB21 PE=1 SV=2	csl-MIR5368-3p	molecular_function	ATPase activity, coupled to transmembrane movement of substances	0.325535
GO:0006633	44340	Fatty acid desaturase OS=Bacillus subtilis (strain 168) GN=des PE=2 SV=1	csl-miR6478	biological_process	fatty acid biosynthetic process	0.325535
GO:0006633	41238	Fatty acid desaturase OS=Bacillus subtilis (strain 168) GN=des PE=2 SV=1	csl-MiR9558-5p	biological_process	fatty acid biosynthetic process	0.325535
GO:0005834	4871	WD repeat-containing protein RUP1 OS=Arabidopsis thaliana GN=RUP1 PE=1 SV=1	csl-miR1511	cellular_component	heterotrimeric G-protein complex	0.331056
GO:0042335	48005	Very-long-chain 3-oxoacyl-CoA reductase 1 OS=Arabidopsis thaliana GN=KCR1 PE=1 SV=1	csl-MIR319a-5p	biological_process	cuticle development	0.331056
GO:0006261	42188	Helicase and polymerase-containing protein TEBICHI OS=Arabidopsis thaliana GN=TEB PE=2 SV=1	csl-miR396a-5p-1	biological_process	DNA-dependent DNA replication	0.331056
GO:0009073	53136	Phospho-2-dehydro-3-deoxyheptonate aldolase 2, chloroplastic OS=Arabidopsis thaliana GN=DHS2 PE=2 SV=2	csl-miR396a-5p-1	biological_process	aromatic amino acid family biosynthetic process	0.331056
GO:0009073	53136	Phospho-2-dehydro-3-deoxyheptonate aldolase 2, chloroplastic OS=Arabidopsis thaliana GN=DHS2 PE=2 SV=2	csl-miR396b	biological_process	aromatic amino acid family biosynthetic process	0.331056
GO:0006378	47507	Probable helicase MAGATAMA 3 OS=Arabidopsis thaliana GN=MAA3 PE=2 SV=1	csl-miR408-3p	biological_process	mRNA polyadenylation	0.331056
GO:0043066	65980	Large proline-rich protein bag6-B OS=Xenopus laevis GN=Bag6-b PE=2 SV=1	csl-MIR414-5p	biological_process	negative regulation of apoptotic process	0.331056
GO:0004190	46982	Pepsin A OS=Rhinolophus ferrumequinum GN=PGA PE=2 SV=1	csl-miR482a-5p	molecular_function	aspartic-type endopeptidase activity	0.331056
GO:0000177	56794	Exosome complex component RRP43 OS=Homo sapiens GN=EXOSC8 PE=1 SV=1	csl-MIR5368-3p	cellular_component	cytoplasmic exosome (RNase complex)	0.331056
GO:0019432	64764	Diacylglycerol O-acyltransferase 2A OS=Umbelopsis ramanniana GN=DGAT2A PE=1 SV=1	csl-MiR9558-5p	biological_process	triglyceride biosynthetic process	0.331056
GO:0016614	53952	Glucose 1-dehydrogenase OS=Gluconobacter oxydans (strain 621H) GN=GOX2015 PE=1 SV=1	csl-MiR9558-5p	molecular_function	oxidoreductase activity, acting on CH-OH group of donors	0.331056
GO:0008171	18896	O-methyltransferase MdmC OS=Streptomyces mycarofaciens GN=mdmC PE=3 SV=1	csl-miR166a-5p	molecular_function	O-methyltransferase activity	0.357443
GO:0050821	56926	MORC family CW-type zinc finger protein 3 OS=Mus musculus GN=Morc3 PE=1 SV=1	csl-MIR166b-3p	biological_process	protein stabilization	0.357443
GO:0050821	56926	MORC family CW-type zinc finger protein 3 OS=Mus musculus GN=Morc3 PE=1 SV=1	csl-MIR166b-5p	biological_process	protein stabilization	0.357443
GO:0009853	28734	NADH dehydrogenase [ubiquinone] 1 beta subcomplex subunit 10-B OS=Arabidopsis thaliana GN=At3g18410 PE=2 SV=1	csl-miR3624-3p	biological_process	photorespiration	0.357443
GO:0031966	28734	NADH dehydrogenase [ubiquinone] 1 beta subcomplex subunit 10-B OS=Arabidopsis thaliana GN=At3g18410 PE=2 SV=1	csl-miR3624-3p	cellular_component	mitochondrial membrane	0.357443
GO:0009640	42188	Helicase and polymerase-containing protein TEBICHI OS=Arabidopsis thaliana GN=TEB PE=2 SV=1	csl-miR396a-5p-1	biological_process	photomorphogenesis	0.357443
GO:0008360	56052	Bromodomain and WD repeat-containing protein 3 OS=Homo sapiens GN=BRWD3 PE=1 SV=2	csl-MIR414-5p	biological_process	regulation of cell shape	0.357443
GO:0043621	44255	Tobamovirus multiplication protein 2A OS=Arabidopsis thaliana GN=TOM2A PE=1 SV=1	csl-MIR414-5p	molecular_function	protein self-association	0.357443
GO:0009705	44255	Tobamovirus multiplication protein 2A OS=Arabidopsis thaliana GN=TOM2A PE=1 SV=1	csl-MIR414-5p	cellular_component	plant-type vacuole membrane	0.357443
GO:0006418	57342	Methionine--tRNA ligase OS=Clostridium tetani (strain Massachusetts / E88) GN=metG PE=3 SV=1	csl-miR5054	biological_process	tRNA aminoacylation for protein translation	0.357443
GO:0030686	65634	Small subunit processome component 20 homolog OS=Mus musculus GN=Utp20 PE=1 SV=2	csl-miR5072	cellular_component	90S preribosome	0.357443
GO:0005635	46227	tRNA-splicing ligase RtcB homolog OS=Micromonas commoda (strain RCC299 / NOUM17 / CCMP2709) GN=MICPUN_59883 PE=3 SV=1	csl-MIR5368-3p	cellular_component	nuclear envelope	0.357443
GO:0010277	67210	Protein TIC 55, chloroplastic OS=Arabidopsis thaliana GN=TIC55 PE=1 SV=1	csl-MIR5368-3p	molecular_function	chlorophyllide a oxygenase [overall] activity	0.357443
GO:0005938	41065	Formin-H OS=Dictyostelium discoideum GN=forH PE=1 SV=1	csl-MIR7700-5p	cellular_component	cell cortex	0.357443
GO:0009809	49349	Digalactosyldiacylglycerol synthase 1, chloroplastic OS=Lotus japonicus GN=DGD1 PE=2 SV=1	csl-nmiR2	biological_process	lignin biosynthetic process	0.357443
GO:0007165	18717	Serine/threonine-protein kinase CTR1 OS=Arabidopsis thaliana GN=CTR1 PE=1 SV=1	csl-miR167e	biological_process	signal transduction	0.361041
GO:0007165	44006	Leucyl-cystinyl aminopeptidase OS=Rattus norvegicus GN=Lnpep PE=1 SV=1	csl-MIR7700-5p	biological_process	signal transduction	0.361041
GO:0055114	66732	Bifunctional protein STORR OS=Papaver somniferum GN=STORR PE=1 SV=1	csl-miR164a	biological_process	oxidation-reduction process	0.365944
GO:0055114	22455	Monodehydroascorbate reductase OS=Solanum lycopersicum GN=AFRR PE=1 SV=1	csl-MIR319a-5p	biological_process	oxidation-reduction process	0.365944
GO:0055114	33977	Monodehydroascorbate reductase OS=Solanum lycopersicum GN=AFRR PE=1 SV=1	csl-MIR319a-5p	biological_process	oxidation-reduction process	0.365944
GO:0055114	43582	Protoporphyrinogen oxidase 1, chloroplastic OS=Arabidopsis thaliana GN=PPOX1 PE=1 SV=1	csl-MIR319a-5p	biological_process	oxidation-reduction process	0.365944
GO:0055114	48005	Very-long-chain 3-oxoacyl-CoA reductase 1 OS=Arabidopsis thaliana GN=KCR1 PE=1 SV=1	csl-MIR319a-5p	biological_process	oxidation-reduction process	0.365944
GO:0055114	28734	NADH dehydrogenase [ubiquinone] 1 beta subcomplex subunit 10-B OS=Arabidopsis thaliana GN=At3g18410 PE=2 SV=1	csl-miR3624-3p	biological_process	oxidation-reduction process	0.365944
GO:0055114	36814	Superoxide dismutase [Fe], chloroplastic (Fragment) OS=Nicotiana plumbaginifolia GN=SODB PE=2 SV=1	csl-MIR396a-5p	biological_process	oxidation-reduction process	0.365944
GO:0055114	49000	Fatty acid synthase OS=Gallus gallus GN=FASN PE=1 SV=5	csl-miR528-5p	biological_process	oxidation-reduction process	0.365944
GO:0055114	67210	Protein TIC 55, chloroplastic OS=Arabidopsis thaliana GN=TIC55 PE=1 SV=1	csl-MIR5368-3p	biological_process	oxidation-reduction process	0.365944
GO:0055114	13471	Lysine-specific demethylase 5A OS=Mus musculus GN=Kdm5a PE=1 SV=2	csl-MIR7700-5p	biological_process	oxidation-reduction process	0.365944
GO:0055114	31694	Glutathione reductase, chloroplastic OS=Arabidopsis thaliana GN=EMB2360 PE=2 SV=1	csl-miR8155	biological_process	oxidation-reduction process	0.365944
GO:0055114	36320	Quinone oxidoreductase PIG3 OS=Homo sapiens GN=TP53I3 PE=1 SV=2	csl-nmiR2	biological_process	oxidation-reduction process	0.365944
GO:0055114	19705	Peroxiredoxin-1 OS=Gekko japonicus GN=PRDX1 PE=2 SV=1	csl-nmiR3	biological_process	oxidation-reduction process	0.365944
GO:0055114	62420	Alpha-ketoglutarate-dependent dioxygenase alkB OS=Arabidopsis thaliana GN=At1g11780 PE=2 SV=2	csl-nmiR5	biological_process	oxidation-reduction process	0.365944
GO:0055114	47839	Glycerol-3-phosphate dehydrogenase [NAD(+)] OS=Cuphea lanceolata GN=GPDH PE=2 SV=1	csl-nmiR6	biological_process	oxidation-reduction process	0.365944
GO:0007275	13471	Lysine-specific demethylase 5A OS=Mus musculus GN=Kdm5a PE=1 SV=2	csl-MIR7700-5p	biological_process	multicellular organismal development	0.375368
GO:0007275	59006	AP2-like ethylene-responsive transcription factor At1g79700 OS=Arabidopsis thaliana GN=At1g79700 PE=2 SV=1	csl-MIR7700-5p	biological_process	multicellular organismal development	0.375368
GO:0009793	40212	DnaJ homolog subfamily C GRV2 OS=Arabidopsis thaliana GN=GRV2 PE=1 SV=1	csl-MIR319a-5p	biological_process	embryo development ending in seed dormancy	0.378171
GO:0009793	48005	Very-long-chain 3-oxoacyl-CoA reductase 1 OS=Arabidopsis thaliana GN=KCR1 PE=1 SV=1	csl-MIR319a-5p	biological_process	embryo development ending in seed dormancy	0.378171
GO:0009793	15593	Regulatory-associated protein of TOR 1 OS=Arabidopsis thaliana GN=RAPTOR1 PE=1 SV=1	csl-MIR7700-5p	biological_process	embryo development ending in seed dormancy	0.378171
GO:0009793	47692	Pentatricopeptide repeat-containing protein At5g39710 OS=Arabidopsis thaliana GN=EMB2745 PE=2 SV=1	csl-MIR7700-5p	biological_process	embryo development ending in seed dormancy	0.378171
GO:0006400	59838	tRNA modification GTPase MnmE OS=Synechococcus elongatus (strain PCC 7942) GN=mnmE PE=3 SV=3	csl-miR408-3p	biological_process	tRNA modification	0.382793
GO:0006414	47678	Transcription elongation factor SPT6 homolog OS=Arabidopsis thaliana GN=SPT6 PE=1 SV=1	csl-MIR414-5p	biological_process	translational elongation	0.382793
GO:0015095	14270	Magnesium transporter MRS2-11, chloroplastic OS=Arabidopsis thaliana GN=MRS2-11 PE=1 SV=1	csl-MIR414-5p	molecular_function	magnesium ion transmembrane transporter activity	0.382793
GO:0006820	22859	ATPase ASNA1 homolog OS=Nematostella vectensis GN=v1g161623 PE=3 SV=1	csl-miR482b-3p	biological_process	anion transport	0.382793
GO:0000049	57342	Methionine--tRNA ligase OS=Clostridium tetani (strain Massachusetts / E88) GN=metG PE=3 SV=1	csl-miR5054	molecular_function	tRNA binding	0.382793
GO:0004315	49000	Fatty acid synthase OS=Gallus gallus GN=FASN PE=1 SV=5	csl-miR528-5p	molecular_function	3-oxoacyl-[acyl-carrier-protein] synthase activity	0.382793
GO:0006606	67756	Nuclear pore complex protein NUP155 OS=Arabidopsis thaliana GN=NUP155 PE=1 SV=1	csl-MIR7700-5p	biological_process	protein import into nucleus	0.382793
GO:0048471	44006	Leucyl-cystinyl aminopeptidase OS=Rattus norvegicus GN=Lnpep PE=1 SV=1	csl-MIR7700-5p	cellular_component	perinuclear region of cytoplasm	0.382793
GO:0042273	16012	WD repeat-containing protein 55 OS=Arabidopsis thaliana GN=WDR55 PE=1 SV=2	csl-MIR8005c-3p	biological_process	ribosomal large subunit biogenesis	0.382793
GO:0017137	46992	TBC1 domain family member 15 OS=Homo sapiens GN=TBC1D15 PE=1 SV=2	csl-miR8155	molecular_function	Rab GTPase binding	0.382793
GO:0010114	4871	WD repeat-containing protein RUP1 OS=Arabidopsis thaliana GN=RUP1 PE=1 SV=1	csl-miR1511	biological_process	response to red light	0.407146
GO:0006623	40212	DnaJ homolog subfamily C GRV2 OS=Arabidopsis thaliana GN=GRV2 PE=1 SV=1	csl-MIR319a-5p	biological_process	protein targeting to vacuole	0.407146
GO:0043130	68353		csl-MIR414-5p	molecular_function	ubiquitin binding	0.407146
GO:0006139	47678	Transcription elongation factor SPT6 homolog OS=Arabidopsis thaliana GN=SPT6 PE=1 SV=1	csl-MIR414-5p	biological_process	nucleobase-containing compound metabolic process	0.407146
GO:0003690	18513	RNA polymerase II transcription factor B subunit 2 OS=Arabidopsis thaliana GN=TFB2 PE=2 SV=1	csl-miR5072	molecular_function	double-stranded DNA binding	0.407146
GO:0000176	56794	Exosome complex component RRP43 OS=Homo sapiens GN=EXOSC8 PE=1 SV=1	csl-MIR5368-3p	cellular_component	nuclear exosome (RNase complex)	0.407146
GO:0016829	27212	Aconitate hydratase, mitochondrial OS=Gracilaria gracilis PE=3 SV=1	csl-miR6478	molecular_function	lyase activity	0.407146
GO:0042542	19705	Peroxiredoxin-1 OS=Gekko japonicus GN=PRDX1 PE=2 SV=1	csl-nmiR3	biological_process	response to hydrogen peroxide	0.407146
GO:0007049	42188	Helicase and polymerase-containing protein TEBICHI OS=Arabidopsis thaliana GN=TEB PE=2 SV=1	csl-miR396a-5p-1	biological_process	cell cycle	0.417509
GO:0005615	47237	Centrosomal protein of 164 kDa OS=Homo sapiens GN=CEP164 PE=1 SV=3	csl-miR408-3p	cellular_component	extracellular space	0.417509
GO:0007049	56864	Protein TIPIN homolog OS=Drosophila melanogaster GN=CG10336 PE=2 SV=2	csl-MIR414-5p	biological_process	cell cycle	0.417509
GO:0007049	56864	Protein TIPIN homolog OS=Drosophila melanogaster GN=CG10336 PE=2 SV=2	csl-MIR5368-3p	biological_process	cell cycle	0.417509
GO:0005615	59111		csl-nmiR2	cellular_component	extracellular space	0.417509
GO:0003924	26298	Signal recognition particle 54 kDa protein, chloroplastic OS=Arabidopsis thaliana GN=FFC PE=1 SV=1	csl-miR396a-3p-1	molecular_function	GTPase activity	0.422856
GO:0003924	59838	tRNA modification GTPase MnmE OS=Synechococcus elongatus (strain PCC 7942) GN=mnmE PE=3 SV=3	csl-miR408-3p	molecular_function	GTPase activity	0.422856
GO:0003924	47382	Translation factor GUF1 homolog, mitochondrial OS=Arabidopsis thaliana GN=At5g39900 PE=2 SV=1	csl-miR5072	molecular_function	GTPase activity	0.422856
GO:0006355	66493	Ethylene-responsive transcription factor ERF112 OS=Arabidopsis thaliana GN=ERF112 PE=2 SV=1	csl-miR159a-3p	biological_process	regulation of transcription, DNA-templated	0.426902
GO:0006355	18717	Serine/threonine-protein kinase CTR1 OS=Arabidopsis thaliana GN=CTR1 PE=1 SV=1	csl-miR167e	biological_process	regulation of transcription, DNA-templated	0.426902
GO:0006355	63166	DNA polymerase epsilon subunit D OS=Schizosaccharomyces pombe (strain 972 / ATCC 24843) GN=dpb4 PE=1 SV=1	csl-MIR396a-5p	biological_process	regulation of transcription, DNA-templated	0.426902
GO:0006355	39323	Protein strawberry notch homolog 1 OS=Mus musculus GN=Sbno1 PE=1 SV=2	csl-miR408-3p	biological_process	regulation of transcription, DNA-templated	0.426902
GO:0006355	14921	Protein FORGETTER 1 OS=Arabidopsis thaliana GN=FGT1 PE=1 SV=1	csl-MIR414-5p	biological_process	regulation of transcription, DNA-templated	0.426902
GO:0006355	57853	Transcription factor LUX OS=Arabidopsis thaliana GN=LUX PE=1 SV=1	csl-miR5072	biological_process	regulation of transcription, DNA-templated	0.426902
GO:0006355	13471	Lysine-specific demethylase 5A OS=Mus musculus GN=Kdm5a PE=1 SV=2	csl-MIR7700-5p	biological_process	regulation of transcription, DNA-templated	0.426902
GO:0006355	59006	AP2-like ethylene-responsive transcription factor At1g79700 OS=Arabidopsis thaliana GN=At1g79700 PE=2 SV=1	csl-MIR7700-5p	biological_process	regulation of transcription, DNA-templated	0.426902
GO:0031902	40212	DnaJ homolog subfamily C GRV2 OS=Arabidopsis thaliana GN=GRV2 PE=1 SV=1	csl-MIR319a-5p	cellular_component	late endosome membrane	0.430543
GO:0000045	48029		csl-miR3630-3p	biological_process	autophagic vacuole assembly	0.430543
GO:0009524	14943	Choline transporter-like protein 5-A (Fragment) OS=Danio rerio GN=slc44a5a PE=3 SV=1	csl-MIR396a-5p	cellular_component	phragmoplast	0.430543
GO:0050661	31694	Glutathione reductase, chloroplastic OS=Arabidopsis thaliana GN=EMB2360 PE=2 SV=1	csl-miR8155	molecular_function	NADP binding	0.430543
GO:0008565	1016	Beta-adaptin-like protein A OS=Arabidopsis thaliana GN=BETAA-AD PE=1 SV=1	csl-MIR396a-5p	molecular_function	protein transporter activity	0.43124
GO:0008565	61160	M protein, serotype 2.1 OS=Streptococcus pyogenes GN=emmL2.1 PE=1 SV=1	csl-MIR7700-5p	molecular_function	protein transporter activity	0.43124
GO:0005774	46284	ABC transporter C family member 2 OS=Arabidopsis thaliana GN=ABCC2 PE=1 SV=2	csl-miR168	cellular_component	vacuolar membrane	0.449787
GO:0005774	40212	DnaJ homolog subfamily C GRV2 OS=Arabidopsis thaliana GN=GRV2 PE=1 SV=1	csl-MIR319a-5p	cellular_component	vacuolar membrane	0.449787
GO:0005774	37582	Probable potassium transporter 2 OS=Oryza sativa subsp. japonica GN=HAK2 PE=2 SV=1	csl-miR3624-3p	cellular_component	vacuolar membrane	0.449787
GO:0005774	46284	ABC transporter C family member 2 OS=Arabidopsis thaliana GN=ABCC2 PE=1 SV=2	csl-miR5054	cellular_component	vacuolar membrane	0.449787
GO:0005774	46826	Sodium/hydrogen exchanger 1 OS=Arabidopsis thaliana GN=NHX1 PE=1 SV=2	csl-nmiR6	cellular_component	vacuolar membrane	0.449787
GO:0005198	67189	26S proteasome non-ATPase regulatory subunit 13 homolog B OS=Arabidopsis thaliana GN=RPN9B PE=1 SV=1	csl-MIR319a-5p	molecular_function	structural molecule activity	0.45302
GO:0008033	47507	Probable helicase MAGATAMA 3 OS=Arabidopsis thaliana GN=MAA3 PE=2 SV=1	csl-miR408-3p	biological_process	tRNA processing	0.45302
GO:0046540	52093	U4/U6 small nuclear ribonucleoprotein Prp3 OS=Bos taurus GN=PRPF3 PE=2 SV=1	csl-MIR5368-3p	cellular_component	U4/U6 x U5 tri-snRNP complex	0.45302
GO:0010319	23589	Probable lactoylglutathione lyase, chloroplastic OS=Arabidopsis thaliana GN=At1g67280 PE=1 SV=1	csl-MIR5368-3p	cellular_component	stromule	0.45302
GO:0016706	13471	Lysine-specific demethylase 5A OS=Mus musculus GN=Kdm5a PE=1 SV=2	csl-MIR7700-5p	molecular_function	oxidoreductase activity, acting on paired donors, with incorporation or reduction of molecular oxygen, 2-oxoglutarate as one donor, and incorporation of one atom each of oxygen into both donors	0.45302
GO:0008150	43838	Beta-1,3-glucan-binding protein OS=Penaeus monodon PE=2 SV=1	csl-miR1511	biological_process	biological_process	0.456352
GO:0008150	43000		csl-miR164a	biological_process	biological_process	0.456352
GO:0008150	64996	Transmembrane protein 56 OS=Homo sapiens GN=TMEM56 PE=1 SV=1	csl-MIR166b-3p	biological_process	biological_process	0.456352
GO:0008150	24008		csl-MIR166b-5p	biological_process	biological_process	0.456352
GO:0008150	64996	Transmembrane protein 56 OS=Homo sapiens GN=TMEM56 PE=1 SV=1	csl-MIR166b-5p	biological_process	biological_process	0.456352
GO:0008150	23091	Uncharacterized RNA-binding protein C1827.05c OS=Schizosaccharomyces pombe (strain 972 / ATCC 24843) GN=SPCC1827.05c PE=3 SV=1	csl-miR2275b-3p	biological_process	biological_process	0.456352
GO:0008150	14280	Iron-sulfur protein NUBPL OS=Mus musculus GN=Nubpl PE=1 SV=2	csl-MIR319a-5p	biological_process	biological_process	0.456352
GO:0008150	8699	Nuclear polyadenylated RNA-binding protein 4 OS=Saccharomyces cerevisiae (strain ATCC 204508 / S288c) GN=HRP1 PE=1 SV=1	csl-miR3624-3p	biological_process	biological_process	0.456352
GO:0008150	30723		csl-miR3624-3p	biological_process	biological_process	0.456352
GO:0008150	63277	Protein DR_1172 OS=Deinococcus radiodurans (strain ATCC 13939 / DSM 20539 / JCM 16871 / LMG 4051 / NBRC 15346 / NCIMB 9279 / R1 / VKM B-1422) GN=DR_1172 PE=1 SV=1	csl-miR3624-3p	biological_process	biological_process	0.456352
GO:0008150	21583	Protein SYM1 OS=Saccharomyces cerevisiae (strain ATCC 204508 / S288c) GN=SYM1 PE=1 SV=1	csl-MIR396a-5p	biological_process	biological_process	0.456352
GO:0008150	24598	Transmembrane protein 87B OS=Mus musculus GN=Tmem87b PE=2 SV=1	csl-MIR396a-5p	biological_process	biological_process	0.456352
GO:0008150	45705		csl-MIR396a-5p	biological_process	biological_process	0.456352
GO:0008150	44563	BUD13 homolog OS=Gallus gallus GN=BUD13 PE=2 SV=1	csl-MIR414-5p	biological_process	biological_process	0.456352
GO:0008150	57833	Serine/threonine-protein kinase 19 OS=Homo sapiens GN=STK19 PE=1 SV=2	csl-MIR414-5p	biological_process	biological_process	0.456352
GO:0008150	48424	Putative quercetin 2,3-dioxygenase PA1210 OS=Pseudomonas aeruginosa (strain ATCC 15692 / DSM 22644 / CIP 104116 / JCM 14847 / LMG 12228 / 1C / PRS 101 / PAO1) GN=PA1210 PE=3 SV=1	csl-miR5072	biological_process	biological_process	0.456352
GO:0008150	47772	Radial spoke head 1 homolog OS=Cyprinus carpio GN=rsph1 PE=1 SV=1	csl-MIR7700-5p	biological_process	biological_process	0.456352
GO:0008150	52473		csl-MIR7700-5p	biological_process	biological_process	0.456352
GO:0008150	58378		csl-MIR7700-5p	biological_process	biological_process	0.456352
GO:0008150	52618		csl-MiR9558-5p	biological_process	biological_process	0.456352
GO:0008150	17436	LEC14B protein OS=Lithospermum erythrorhizon PE=2 SV=1	csl-nmiR1	biological_process	biological_process	0.456352
GO:0016021	23261		csl-miR164a	cellular_component	integral component of membrane	0.464746
GO:0016021	48086	Molybdate-anion transporter OS=Xenopus tropicalis GN=mfsd5 PE=2 SV=1	csl-MIR166b-3p	cellular_component	integral component of membrane	0.464746
GO:0016021	58301		csl-MIR166b-3p	cellular_component	integral component of membrane	0.464746
GO:0016021	64996	Transmembrane protein 56 OS=Homo sapiens GN=TMEM56 PE=1 SV=1	csl-MIR166b-3p	cellular_component	integral component of membrane	0.464746
GO:0016021	58301		csl-MIR166b-5p	cellular_component	integral component of membrane	0.464746
GO:0016021	64996	Transmembrane protein 56 OS=Homo sapiens GN=TMEM56 PE=1 SV=1	csl-MIR166b-5p	cellular_component	integral component of membrane	0.464746
GO:0016021	46284	ABC transporter C family member 2 OS=Arabidopsis thaliana GN=ABCC2 PE=1 SV=2	csl-miR168	cellular_component	integral component of membrane	0.464746
GO:0016021	19779	Auxin transporter-like protein 1 OS=Medicago truncatula GN=LAX1 PE=2 SV=1	csl-MIR319a-5p	cellular_component	integral component of membrane	0.464746
GO:0016021	48005	Very-long-chain 3-oxoacyl-CoA reductase 1 OS=Arabidopsis thaliana GN=KCR1 PE=1 SV=1	csl-MIR319a-5p	cellular_component	integral component of membrane	0.464746
GO:0016021	66826	K(+) efflux antiporter 1, chloroplastic OS=Arabidopsis thaliana GN=KEA1 PE=1 SV=2	csl-MIR319a-5p	cellular_component	integral component of membrane	0.464746
GO:0016021	26914	Translocase of chloroplast 120, chloroplastic OS=Arabidopsis thaliana GN=TOC120 PE=1 SV=1	csl-miR3624-3p	cellular_component	integral component of membrane	0.464746
GO:0016021	14943	Choline transporter-like protein 5-A (Fragment) OS=Danio rerio GN=slc44a5a PE=3 SV=1	csl-MIR396a-5p	cellular_component	integral component of membrane	0.464746
GO:0016021	21583	Protein SYM1 OS=Saccharomyces cerevisiae (strain ATCC 204508 / S288c) GN=SYM1 PE=1 SV=1	csl-MIR396a-5p	cellular_component	integral component of membrane	0.464746
GO:0016021	24598	Transmembrane protein 87B OS=Mus musculus GN=Tmem87b PE=2 SV=1	csl-MIR396a-5p	cellular_component	integral component of membrane	0.464746
GO:0016021	44255	Tobamovirus multiplication protein 2A OS=Arabidopsis thaliana GN=TOM2A PE=1 SV=1	csl-MIR414-5p	cellular_component	integral component of membrane	0.464746
GO:0016021	59869		csl-miR482b-3p	cellular_component	integral component of membrane	0.464746
GO:0016021	27890	GDP-mannose transporter GONST4 OS=Arabidopsis thaliana GN=GONST4 PE=2 SV=1	csl-miR4996	cellular_component	integral component of membrane	0.464746
GO:0016021	46284	ABC transporter C family member 2 OS=Arabidopsis thaliana GN=ABCC2 PE=1 SV=2	csl-miR5054	cellular_component	integral component of membrane	0.464746
GO:0016021	68195		csl-miR5072	cellular_component	integral component of membrane	0.464746
GO:0016021	35186	ABC transporter B family member 21 OS=Arabidopsis thaliana GN=ABCB21 PE=1 SV=2	csl-MIR5368-3p	cellular_component	integral component of membrane	0.464746
GO:0016021	39938	Sn1-specific diacylglycerol lipase alpha OS=Mus musculus GN=Dagla PE=1 SV=2	csl-MIR5368-3p	cellular_component	integral component of membrane	0.464746
GO:0016021	67210	Protein TIC 55, chloroplastic OS=Arabidopsis thaliana GN=TIC55 PE=1 SV=1	csl-MIR5368-3p	cellular_component	integral component of membrane	0.464746
GO:0016021	31326	Probable protein S-acyltransferase 16 OS=Arabidopsis thaliana GN=PAT16 PE=2 SV=1	csl-miR5527	cellular_component	integral component of membrane	0.464746
GO:0016021	44006	Leucyl-cystinyl aminopeptidase OS=Rattus norvegicus GN=Lnpep PE=1 SV=1	csl-MIR7700-5p	cellular_component	integral component of membrane	0.464746
GO:0016021	57991	CMP-sialic acid transporter 1 OS=Oryza sativa subsp. japonica GN=CSTLP1 PE=2 SV=1	csl-MiR9558-5p	cellular_component	integral component of membrane	0.464746
GO:0016021	64764	Diacylglycerol O-acyltransferase 2A OS=Umbelopsis ramanniana GN=DGAT2A PE=1 SV=1	csl-MiR9558-5p	cellular_component	integral component of membrane	0.464746
GO:0016021	46826	Sodium/hydrogen exchanger 1 OS=Arabidopsis thaliana GN=NHX1 PE=1 SV=2	csl-nmiR6	cellular_component	integral component of membrane	0.464746
GO:0016021	53060	Photosystem I reaction center subunit VI, chloroplastic OS=Chlamydomonas reinhardtii GN=PSAH PE=2 SV=1	csl-nmiR6	cellular_component	integral component of membrane	0.464746
GO:0008757	12124	2-methyl-6-phytyl-1,4-hydroquinone methyltransferase 2, chloroplastic OS=Oryza sativa subsp. japonica GN=Os12g0615400 PE=2 SV=2	csl-miR396a-3p	molecular_function	S-adenosylmethionine-dependent methyltransferase activity	0.471366
GO:0008757	20752	Magnesium protoporphyrin IX methyltransferase, chloroplastic OS=Arabidopsis thaliana GN=CHLM PE=1 SV=1	csl-miR396a-3p-1	molecular_function	S-adenosylmethionine-dependent methyltransferase activity	0.471366
GO:0010501	16341	DEAD-box ATP-dependent RNA helicase 28 OS=Oryza sativa subsp. japonica GN=Os12g0481100 PE=2 SV=2	csl-MIR414-5p	biological_process	RNA secondary structure unwinding	0.471366
GO:0016705	66732	Bifunctional protein STORR OS=Papaver somniferum GN=STORR PE=1 SV=1	csl-miR164a	molecular_function	oxidoreductase activity, acting on paired donors, with incorporation or reduction of molecular oxygen	0.474614
GO:0030246	35341	Putative glucose-6-phosphate 1-epimerase OS=Cenchrus ciliaris PE=2 SV=1	csl-miR2275c	molecular_function	carbohydrate binding	0.474614
GO:0048364	14943	Choline transporter-like protein 5-A (Fragment) OS=Danio rerio GN=slc44a5a PE=3 SV=1	csl-MIR396a-5p	biological_process	root development	0.474614
GO:0008094	48741	SWI/SNF-related matrix-associated actin-dependent regulator of chromatin subfamily A-like protein 1 OS=Bos taurus GN=SMARCAL1 PE=2 SV=2	csl-MIR414-5p	molecular_function	DNA-dependent ATPase activity	0.474614
GO:0007059	16341	DEAD-box ATP-dependent RNA helicase 28 OS=Oryza sativa subsp. japonica GN=Os12g0481100 PE=2 SV=2	csl-MIR414-5p	biological_process	chromosome segregation	0.474614
GO:0051087	65198	Uncharacterized protein OsI_027940 OS=Oryza sativa subsp. indica GN=OsI_027940 PE=1 SV=2	csl-MIR414-5p	molecular_function	chaperone binding	0.474614
GO:0006284	49276	ATP-dependent DNA helicase Q-like 5 OS=Arabidopsis thaliana GN=RECQL5 PE=2 SV=2	csl-miR5054	biological_process	base-excision repair	0.474614
GO:0003713	13471	Lysine-specific demethylase 5A OS=Mus musculus GN=Kdm5a PE=1 SV=2	csl-MIR7700-5p	molecular_function	transcription coactivator activity	0.474614
GO:0005856	41065	Formin-H OS=Dictyostelium discoideum GN=forH PE=1 SV=1	csl-MIR7700-5p	cellular_component	cytoskeleton	0.474614
GO:0006417	13771		csl-nmiR4	biological_process	regulation of translation	0.474614
GO:0008654	47839	Glycerol-3-phosphate dehydrogenase [NAD(+)] OS=Cuphea lanceolata GN=GPDH PE=2 SV=1	csl-nmiR6	biological_process	phospholipid biosynthetic process	0.474614
GO:0005622	25019	12-oxophytodienoate reductase 1 OS=Oryza sativa subsp. japonica GN=OPR1 PE=2 SV=1	csl-MIR319a-5p	cellular_component	intracellular	0.476022
GO:0005622	59838	tRNA modification GTPase MnmE OS=Synechococcus elongatus (strain PCC 7942) GN=mnmE PE=3 SV=3	csl-miR408-3p	cellular_component	intracellular	0.476022
GO:0005622	58378		csl-MIR7700-5p	cellular_component	intracellular	0.476022
GO:0005622	46992	TBC1 domain family member 15 OS=Homo sapiens GN=TBC1D15 PE=1 SV=2	csl-miR8155	cellular_component	intracellular	0.476022
GO:0016192	1016	Beta-adaptin-like protein A OS=Arabidopsis thaliana GN=BETAA-AD PE=1 SV=1	csl-MIR396a-5p	biological_process	vesicle-mediated transport	0.484362
GO:0004722	46338	Probable protein phosphatase 2C 11 OS=Oryza sativa subsp. japonica GN=Os02g0180000 PE=2 SV=1	csl-MIR414-5p	molecular_function	protein serine/threonine phosphatase activity	0.484362
GO:0016192	27229	AP-4 complex subunit mu OS=Arabidopsis thaliana GN=AP4M PE=2 SV=1	csl-MIR5368-3p	biological_process	vesicle-mediated transport	0.484362
GO:0004722	15294	Probable protein phosphatase 2C 8 OS=Arabidopsis thaliana GN=At1g18030 PE=2 SV=2	csl-miR5796	molecular_function	protein serine/threonine phosphatase activity	0.484362
GO:0048046	22455	Monodehydroascorbate reductase OS=Solanum lycopersicum GN=AFRR PE=1 SV=1	csl-MIR319a-5p	cellular_component	apoplast	0.485132
GO:0048046	33977	Monodehydroascorbate reductase OS=Solanum lycopersicum GN=AFRR PE=1 SV=1	csl-MIR319a-5p	cellular_component	apoplast	0.485132
GO:0048046	43553	Beta-galactosidase 17 OS=Arabidopsis thaliana GN=BGAL17 PE=2 SV=1	csl-nmiR2	cellular_component	apoplast	0.485132
GO:0016887	66556	Helicase-like transcription factor OS=Mus musculus GN=Hltf PE=1 SV=1	csl-MIR414-5p	molecular_function	ATPase activity	0.495206
GO:0016887	22859	ATPase ASNA1 homolog OS=Nematostella vectensis GN=v1g161623 PE=3 SV=1	csl-miR482b-3p	molecular_function	ATPase activity	0.495206
GO:0016887	13602	Vesicle-fusing ATPase OS=Arabidopsis thaliana GN=NSF PE=2 SV=2	csl-miR5072	molecular_function	ATPase activity	0.495206
GO:0005778	21583	Protein SYM1 OS=Saccharomyces cerevisiae (strain ATCC 204508 / S288c) GN=SYM1 PE=1 SV=1	csl-MIR396a-5p	cellular_component	peroxisomal membrane	0.495359
GO:0016985	31812	Putative mannan endo-1,4-beta-mannosidase 4 OS=Arabidopsis thaliana GN=MAN4 PE=3 SV=1	csl-MIR396a-5p	molecular_function	mannan endo-1,4-beta-mannosidase activity	0.495359
GO:0046355	31812	Putative mannan endo-1,4-beta-mannosidase 4 OS=Arabidopsis thaliana GN=MAN4 PE=3 SV=1	csl-MIR396a-5p	biological_process	mannan catabolic process	0.495359
GO:0004176	24964	ATP-dependent zinc metalloprotease FTSH 7, chloroplastic OS=Oryza sativa subsp. japonica GN=FTSH7 PE=3 SV=1	csl-miR5054	molecular_function	ATP-dependent peptidase activity	0.495359
GO:0016747	39545	Narbonolide/10-deoxymethynolide synthase PikA2, modules 3 and 4 OS=Streptomyces venezuelae GN=pikAII PE=1 SV=1	csl-miR5072	molecular_function	transferase activity, transferring acyl groups other than amino-acyl groups	0.495359
GO:0006289	18513	RNA polymerase II transcription factor B subunit 2 OS=Arabidopsis thaliana GN=TFB2 PE=2 SV=1	csl-miR5072	biological_process	nucleotide-excision repair	0.495359
GO:0005765	44006	Leucyl-cystinyl aminopeptidase OS=Rattus norvegicus GN=Lnpep PE=1 SV=1	csl-MIR7700-5p	cellular_component	lysosomal membrane	0.495359
GO:0016747	39545	Narbonolide/10-deoxymethynolide synthase PikA2, modules 3 and 4 OS=Streptomyces venezuelae GN=pikAII PE=1 SV=1	csl-miR8155-1	molecular_function	transferase activity, transferring acyl groups other than amino-acyl groups	0.495359
GO:0004252	27430	Tripeptidyl-peptidase 2 OS=Oryza sativa subsp. japonica GN=TPP2 PE=2 SV=1	csl-MiR9558-5p	molecular_function	serine-type endopeptidase activity	0.49716
GO:0004252	44096	Extracellular serine proteinase OS=Thermus sp. (strain Rt41A) PE=1 SV=3	csl-MiR9558-5p	molecular_function	serine-type endopeptidase activity	0.49716
GO:0031969	66826	K(+) efflux antiporter 1, chloroplastic OS=Arabidopsis thaliana GN=KEA1 PE=1 SV=2	csl-MIR319a-5p	cellular_component	chloroplast membrane	0.509754
GO:0005743	52074	ADP,ATP carrier protein OS=Parachlorella kessleri PE=3 SV=1	csl-MIR396a-5p	cellular_component	mitochondrial inner membrane	0.509754
GO:0031969	36814	Superoxide dismutase [Fe], chloroplastic (Fragment) OS=Nicotiana plumbaginifolia GN=SODB PE=2 SV=1	csl-MIR396a-5p	cellular_component	chloroplast membrane	0.509754
GO:0005743	43769	Folylpolyglutamate synthase, mitochondrial OS=Bos taurus GN=FPGS PE=2 SV=1	csl-miR408-3p	cellular_component	mitochondrial inner membrane	0.509754
GO:0046872	26914	Translocase of chloroplast 120, chloroplastic OS=Arabidopsis thaliana GN=TOC120 PE=1 SV=1	csl-miR3624-3p	molecular_function	metal ion binding	0.514134
GO:0046872	36814	Superoxide dismutase [Fe], chloroplastic (Fragment) OS=Nicotiana plumbaginifolia GN=SODB PE=2 SV=1	csl-MIR396a-5p	molecular_function	metal ion binding	0.514134
GO:0046872	66556	Helicase-like transcription factor OS=Mus musculus GN=Hltf PE=1 SV=1	csl-MIR414-5p	molecular_function	metal ion binding	0.514134
GO:0046872	22859	ATPase ASNA1 homolog OS=Nematostella vectensis GN=v1g161623 PE=3 SV=1	csl-miR482b-3p	molecular_function	metal ion binding	0.514134
GO:0046872	23589	Probable lactoylglutathione lyase, chloroplastic OS=Arabidopsis thaliana GN=At1g67280 PE=1 SV=1	csl-MIR5368-3p	molecular_function	metal ion binding	0.514134
GO:0046872	46227	tRNA-splicing ligase RtcB homolog OS=Micromonas commoda (strain RCC299 / NOUM17 / CCMP2709) GN=MICPUN_59883 PE=3 SV=1	csl-MIR5368-3p	molecular_function	metal ion binding	0.514134
GO:0046872	67210	Protein TIC 55, chloroplastic OS=Arabidopsis thaliana GN=TIC55 PE=1 SV=1	csl-MIR5368-3p	molecular_function	metal ion binding	0.514134
GO:0046872	15294	Probable protein phosphatase 2C 8 OS=Arabidopsis thaliana GN=At1g18030 PE=2 SV=2	csl-miR5796	molecular_function	metal ion binding	0.514134
GO:0046872	27212	Aconitate hydratase, mitochondrial OS=Gracilaria gracilis PE=3 SV=1	csl-miR6478	molecular_function	metal ion binding	0.514134
GO:0046872	16525	1-deoxy-D-xylulose-5-phosphate synthase 1, chloroplastic OS=Oryza sativa subsp. japonica GN=CLA1 PE=2 SV=2	csl-miR6478-1	molecular_function	metal ion binding	0.514134
GO:0046872	13471	Lysine-specific demethylase 5A OS=Mus musculus GN=Kdm5a PE=1 SV=2	csl-MIR7700-5p	molecular_function	metal ion binding	0.514134
GO:0046872	58378		csl-MIR7700-5p	molecular_function	metal ion binding	0.514134
GO:0046872	62420	Alpha-ketoglutarate-dependent dioxygenase alkB OS=Arabidopsis thaliana GN=At1g11780 PE=2 SV=2	csl-nmiR5	molecular_function	metal ion binding	0.514134
GO:0009733	19779	Auxin transporter-like protein 1 OS=Medicago truncatula GN=LAX1 PE=2 SV=1	csl-MIR319a-5p	biological_process	response to auxin	0.515288
GO:0003746	47678	Transcription elongation factor SPT6 homolog OS=Arabidopsis thaliana GN=SPT6 PE=1 SV=1	csl-MIR414-5p	molecular_function	translation elongation factor activity	0.515288
GO:0042254	41503	Probable ribosome-binding factor A, chloroplastic OS=Arabidopsis thaliana GN=At4g34730 PE=2 SV=2	csl-MIR414-5p	biological_process	ribosome biogenesis	0.515288
GO:0051536	27212	Aconitate hydratase, mitochondrial OS=Gracilaria gracilis PE=3 SV=1	csl-miR6478	molecular_function	iron-sulfur cluster binding	0.515288
GO:0003779	41065	Formin-H OS=Dictyostelium discoideum GN=forH PE=1 SV=1	csl-MIR7700-5p	molecular_function	actin binding	0.515288
GO:0005524	46777	DNA repair protein RecN OS=Streptomyces coelicolor (strain ATCC BAA-471 / A3(2) / M145) GN=recN PE=3 SV=1	csl-miR164a	molecular_function	ATP binding	0.52688
GO:0005524	18717	Serine/threonine-protein kinase CTR1 OS=Arabidopsis thaliana GN=CTR1 PE=1 SV=1	csl-miR167e	molecular_function	ATP binding	0.52688
GO:0005524	46284	ABC transporter C family member 2 OS=Arabidopsis thaliana GN=ABCC2 PE=1 SV=2	csl-miR168	molecular_function	ATP binding	0.52688
GO:0005524	14280	Iron-sulfur protein NUBPL OS=Mus musculus GN=Nubpl PE=1 SV=2	csl-MIR319a-5p	molecular_function	ATP binding	0.52688
GO:0005524	49100	Putative SWI/SNF-related matrix-associated actin-dependent regulator of chromatin subfamily A member 3-like 3 OS=Arabidopsis thaliana GN=At5g43530 PE=3 SV=1	csl-miR394a-5p	molecular_function	ATP binding	0.52688
GO:0005524	42188	Helicase and polymerase-containing protein TEBICHI OS=Arabidopsis thaliana GN=TEB PE=2 SV=1	csl-miR396a-5p-1	molecular_function	ATP binding	0.52688
GO:0005524	43769	Folylpolyglutamate synthase, mitochondrial OS=Bos taurus GN=FPGS PE=2 SV=1	csl-miR408-3p	molecular_function	ATP binding	0.52688
GO:0005524	48741	SWI/SNF-related matrix-associated actin-dependent regulator of chromatin subfamily A-like protein 1 OS=Bos taurus GN=SMARCAL1 PE=2 SV=2	csl-MIR414-5p	molecular_function	ATP binding	0.52688
GO:0005524	65482	DExH-box ATP-dependent RNA helicase DExH13 OS=Arabidopsis thaliana GN=BRR2B PE=2 SV=1	csl-MIR414-5p	molecular_function	ATP binding	0.52688
GO:0005524	66556	Helicase-like transcription factor OS=Mus musculus GN=Hltf PE=1 SV=1	csl-MIR414-5p	molecular_function	ATP binding	0.52688
GO:0005524	47190	Probable serine/threonine-protein kinase DDB_G0281745 OS=Dictyostelium discoideum GN=DDB_G0281745 PE=3 SV=1	csl-miR444c	molecular_function	ATP binding	0.52688
GO:0005524	22859	ATPase ASNA1 homolog OS=Nematostella vectensis GN=v1g161623 PE=3 SV=1	csl-miR482b-3p	molecular_function	ATP binding	0.52688
GO:0005524	23114	Vegetative incompatibility protein HET-E-1 OS=Podospora anserina GN=HET-E1 PE=3 SV=1	csl-miR5054	molecular_function	ATP binding	0.52688
GO:0005524	46284	ABC transporter C family member 2 OS=Arabidopsis thaliana GN=ABCC2 PE=1 SV=2	csl-miR5054	molecular_function	ATP binding	0.52688
GO:0005524	46227	tRNA-splicing ligase RtcB homolog OS=Micromonas commoda (strain RCC299 / NOUM17 / CCMP2709) GN=MICPUN_59883 PE=3 SV=1	csl-MIR5368-3p	molecular_function	ATP binding	0.52688
GO:0005524	46777	DNA repair protein RecN OS=Streptomyces coelicolor (strain ATCC BAA-471 / A3(2) / M145) GN=recN PE=3 SV=1	csl-miR6478-1	molecular_function	ATP binding	0.52688
GO:0005524	31694	Glutathione reductase, chloroplastic OS=Arabidopsis thaliana GN=EMB2360 PE=2 SV=1	csl-miR8155	molecular_function	ATP binding	0.52688
GO:0005524	44483	Probable serine/threonine-protein kinase DDB_G0267514 OS=Dictyostelium discoideum GN=DDB_G0267514 PE=3 SV=1	csl-MiR9558-5p	molecular_function	ATP binding	0.52688
GO:0005524	40707	NEDD4-binding protein 2 OS=Homo sapiens GN=N4BP2 PE=1 SV=2	csl-nmiR2	molecular_function	ATP binding	0.52688
GO:0010224	4871	WD repeat-containing protein RUP1 OS=Arabidopsis thaliana GN=RUP1 PE=1 SV=1	csl-miR1511	biological_process	response to UV-B	0.534433
GO:0009414	27423	Beta-amylase 1, chloroplastic OS=Arabidopsis thaliana GN=BAM1 PE=1 SV=1	csl-miR164a	biological_process	response to water deprivation	0.534433
GO:0009723	19779	Auxin transporter-like protein 1 OS=Medicago truncatula GN=LAX1 PE=2 SV=1	csl-MIR319a-5p	biological_process	response to ethylene	0.534433
GO:0015171	19779	Auxin transporter-like protein 1 OS=Medicago truncatula GN=LAX1 PE=2 SV=1	csl-MIR319a-5p	molecular_function	amino acid transmembrane transporter activity	0.534433
GO:0003333	19779	Auxin transporter-like protein 1 OS=Medicago truncatula GN=LAX1 PE=2 SV=1	csl-MIR319a-5p	biological_process	amino acid transmembrane transport	0.534433
GO:0016607	48307	Serine/arginine-rich SC35-like splicing factor SCL33 OS=Arabidopsis thaliana GN=SCL33 PE=1 SV=1	csl-MIR414-5p	cellular_component	nuclear speck	0.534433
GO:0042393	49289	Nucleosome assembly protein 1;4 OS=Nicotiana tabacum GN=NAP1;4 PE=1 SV=1	csl-MIR414-5p	molecular_function	histone binding	0.534433
GO:0005730	54823	Peroxisomal fatty acid beta-oxidation multifunctional protein MFP2 OS=Arabidopsis thaliana GN=MFP2 PE=1 SV=1	csl-miR1511	cellular_component	nucleolus	0.550782
GO:0005730	65634	Small subunit processome component 20 homolog OS=Mus musculus GN=Utp20 PE=1 SV=2	csl-miR5072	cellular_component	nucleolus	0.550782
GO:0005730	66266	Nucleolar complex protein 4 homolog OS=Danio rerio GN=noc4l PE=2 SV=1	csl-MIR5368-3p	cellular_component	nucleolus	0.550782
GO:0005730	58851	Protein AATF OS=Mus musculus GN=Aatf PE=1 SV=1	csl-MIR7700-5p	cellular_component	nucleolus	0.550782
GO:0005730	13771		csl-nmiR4	cellular_component	nucleolus	0.550782
GO:0005829	4871	WD repeat-containing protein RUP1 OS=Arabidopsis thaliana GN=RUP1 PE=1 SV=1	csl-miR1511	cellular_component	cytosol	0.551178
GO:0005829	54823	Peroxisomal fatty acid beta-oxidation multifunctional protein MFP2 OS=Arabidopsis thaliana GN=MFP2 PE=1 SV=1	csl-miR1511	cellular_component	cytosol	0.551178
GO:0005829	27423	Beta-amylase 1, chloroplastic OS=Arabidopsis thaliana GN=BAM1 PE=1 SV=1	csl-miR164a	cellular_component	cytosol	0.551178
GO:0005829	43000		csl-miR164a	cellular_component	cytosol	0.551178
GO:0005829	24008		csl-MIR166b-5p	cellular_component	cytosol	0.551178
GO:0005829	35341	Putative glucose-6-phosphate 1-epimerase OS=Cenchrus ciliaris PE=2 SV=1	csl-miR2275c	cellular_component	cytosol	0.551178
GO:0005829	22455	Monodehydroascorbate reductase OS=Solanum lycopersicum GN=AFRR PE=1 SV=1	csl-MIR319a-5p	cellular_component	cytosol	0.551178
GO:0005829	33977	Monodehydroascorbate reductase OS=Solanum lycopersicum GN=AFRR PE=1 SV=1	csl-MIR319a-5p	cellular_component	cytosol	0.551178
GO:0005829	67189	26S proteasome non-ATPase regulatory subunit 13 homolog B OS=Arabidopsis thaliana GN=RPN9B PE=1 SV=1	csl-MIR319a-5p	cellular_component	cytosol	0.551178
GO:0005829	30723		csl-miR3624-3p	cellular_component	cytosol	0.551178
GO:0005829	36814	Superoxide dismutase [Fe], chloroplastic (Fragment) OS=Nicotiana plumbaginifolia GN=SODB PE=2 SV=1	csl-MIR396a-5p	cellular_component	cytosol	0.551178
GO:0005829	49381	Uridine-cytidine kinase C OS=Dictyostelium discoideum GN=udkC PE=3 SV=1	csl-miR397a	cellular_component	cytosol	0.551178
GO:0005829	67190		csl-miR398c	cellular_component	cytosol	0.551178
GO:0005829	47237	Centrosomal protein of 164 kDa OS=Homo sapiens GN=CEP164 PE=1 SV=3	csl-miR408-3p	cellular_component	cytosol	0.551178
GO:0005829	44563	BUD13 homolog OS=Gallus gallus GN=BUD13 PE=2 SV=1	csl-MIR414-5p	cellular_component	cytosol	0.551178
GO:0005829	47678	Transcription elongation factor SPT6 homolog OS=Arabidopsis thaliana GN=SPT6 PE=1 SV=1	csl-MIR414-5p	cellular_component	cytosol	0.551178
GO:0005829	49289	Nucleosome assembly protein 1;4 OS=Nicotiana tabacum GN=NAP1;4 PE=1 SV=1	csl-MIR414-5p	cellular_component	cytosol	0.551178
GO:0005829	54037	Ribosome maturation factor RimM OS=Nostoc punctiforme (strain ATCC 29133 / PCC 73102) GN=rimM PE=3 SV=1	csl-MIR414-5p	cellular_component	cytosol	0.551178
GO:0005829	65980	Large proline-rich protein bag6-B OS=Xenopus laevis GN=Bag6-b PE=2 SV=1	csl-MIR414-5p	cellular_component	cytosol	0.551178
GO:0005829	27229	AP-4 complex subunit mu OS=Arabidopsis thaliana GN=AP4M PE=2 SV=1	csl-MIR5368-3p	cellular_component	cytosol	0.551178
GO:0005829	28856	4-alpha-glucanotransferase DPE2 OS=Oryza sativa subsp. japonica GN=DPE2 PE=2 SV=1	csl-MIR7700-5p	cellular_component	cytosol	0.551178
GO:0005829	57105	Probable ubiquitin conjugation factor E4 OS=Arabidopsis thaliana GN=PUB1 PE=2 SV=1	csl-MIR7700-5p	cellular_component	cytosol	0.551178
GO:0005829	44483	Probable serine/threonine-protein kinase DDB_G0267514 OS=Dictyostelium discoideum GN=DDB_G0267514 PE=3 SV=1	csl-MiR9558-5p	cellular_component	cytosol	0.551178
GO:0005829	36320	Quinone oxidoreductase PIG3 OS=Homo sapiens GN=TP53I3 PE=1 SV=2	csl-nmiR2	cellular_component	cytosol	0.551178
GO:0005829	40707	NEDD4-binding protein 2 OS=Homo sapiens GN=N4BP2 PE=1 SV=2	csl-nmiR2	cellular_component	cytosol	0.551178
GO:0007623	36814	Superoxide dismutase [Fe], chloroplastic (Fragment) OS=Nicotiana plumbaginifolia GN=SODB PE=2 SV=1	csl-MIR396a-5p	biological_process	circadian rhythm	0.552825
GO:0006099	27212	Aconitate hydratase, mitochondrial OS=Gracilaria gracilis PE=3 SV=1	csl-miR6478	biological_process	tricarboxylic acid cycle	0.552825
GO:0005096	46992	TBC1 domain family member 15 OS=Homo sapiens GN=TBC1D15 PE=1 SV=2	csl-miR8155	molecular_function	GTPase activator activity	0.552825
GO:0016310	47190	Probable serine/threonine-protein kinase DDB_G0281745 OS=Dictyostelium discoideum GN=DDB_G0281745 PE=3 SV=1	csl-miR444c	biological_process	phosphorylation	0.553472
GO:0016310	23114	Vegetative incompatibility protein HET-E-1 OS=Podospora anserina GN=HET-E1 PE=3 SV=1	csl-miR5054	biological_process	phosphorylation	0.553472
GO:0016310	40707	NEDD4-binding protein 2 OS=Homo sapiens GN=N4BP2 PE=1 SV=2	csl-nmiR2	biological_process	phosphorylation	0.553472
GO:0006511	67189	26S proteasome non-ATPase regulatory subunit 13 homolog B OS=Arabidopsis thaliana GN=RPN9B PE=1 SV=1	csl-MIR319a-5p	biological_process	ubiquitin-dependent protein catabolic process	0.55803
GO:0006511	57105	Probable ubiquitin conjugation factor E4 OS=Arabidopsis thaliana GN=PUB1 PE=2 SV=1	csl-MIR7700-5p	biological_process	ubiquitin-dependent protein catabolic process	0.55803
GO:0003723	68114	Uncharacterized RNA-binding protein C328.05 OS=Schizosaccharomyces pombe (strain 972 / ATCC 24843) GN=SPAC328.05 PE=3 SV=3	csl-MIR319a-5p	molecular_function	RNA binding	0.568983
GO:0003723	8699	Nuclear polyadenylated RNA-binding protein 4 OS=Saccharomyces cerevisiae (strain ATCC 204508 / S288c) GN=HRP1 PE=1 SV=1	csl-miR3624-3p	molecular_function	RNA binding	0.568983
GO:0003723	21475	Eukaryotic translation initiation factor 3 subunit G OS=Mus musculus GN=Eif3g PE=1 SV=2	csl-MIR396a-5p	molecular_function	RNA binding	0.568983
GO:0003723	41503	Probable ribosome-binding factor A, chloroplastic OS=Arabidopsis thaliana GN=At4g34730 PE=2 SV=2	csl-MIR414-5p	molecular_function	RNA binding	0.568983
GO:0003723	48307	Serine/arginine-rich SC35-like splicing factor SCL33 OS=Arabidopsis thaliana GN=SCL33 PE=1 SV=1	csl-MIR414-5p	molecular_function	RNA binding	0.568983
GO:0003723	65482	DExH-box ATP-dependent RNA helicase DExH13 OS=Arabidopsis thaliana GN=BRR2B PE=2 SV=1	csl-MIR414-5p	molecular_function	RNA binding	0.568983
GO:0003723	33699	RNA 3'-terminal phosphate cyclase OS=Mus musculus GN=RtcA PE=1 SV=2	csl-miR5054	molecular_function	RNA binding	0.568983
GO:0000932	43936	CCR4-NOT transcription complex subunit 3 OS=Homo sapiens GN=CNOT3 PE=1 SV=1	csl-miR444c	cellular_component	cytoplasmic mRNA processing body	0.570494
GO:0004672	18717	Serine/threonine-protein kinase CTR1 OS=Arabidopsis thaliana GN=CTR1 PE=1 SV=1	csl-miR167e	molecular_function	protein kinase activity	0.571994
GO:0004672	47190	Probable serine/threonine-protein kinase DDB_G0281745 OS=Dictyostelium discoideum GN=DDB_G0281745 PE=3 SV=1	csl-miR444c	molecular_function	protein kinase activity	0.571994
GO:0004672	44483	Probable serine/threonine-protein kinase DDB_G0267514 OS=Dictyostelium discoideum GN=DDB_G0267514 PE=3 SV=1	csl-MiR9558-5p	molecular_function	protein kinase activity	0.571994
GO:0005747	28734	NADH dehydrogenase [ubiquinone] 1 beta subcomplex subunit 10-B OS=Arabidopsis thaliana GN=At3g18410 PE=2 SV=1	csl-miR3624-3p	cellular_component	mitochondrial respiratory chain complex I	0.587467
GO:0005681	48307	Serine/arginine-rich SC35-like splicing factor SCL33 OS=Arabidopsis thaliana GN=SCL33 PE=1 SV=1	csl-MIR414-5p	cellular_component	spliceosomal complex	0.587467
GO:0045892	39196	Transcriptional repressor ILP1 OS=Arabidopsis thaliana GN=ILP1 PE=1 SV=1	csl-MIR414-5p	biological_process	negative regulation of transcription, DNA-templated	0.587467
GO:0006749	31694	Glutathione reductase, chloroplastic OS=Arabidopsis thaliana GN=EMB2360 PE=2 SV=1	csl-miR8155	biological_process	glutathione metabolic process	0.587467
GO:0051287	47839	Glycerol-3-phosphate dehydrogenase [NAD(+)] OS=Cuphea lanceolata GN=GPDH PE=2 SV=1	csl-nmiR6	molecular_function	NAD binding	0.587467
GO:0009579	36814	Superoxide dismutase [Fe], chloroplastic (Fragment) OS=Nicotiana plumbaginifolia GN=SODB PE=2 SV=1	csl-MIR396a-5p	cellular_component	thylakoid	0.590036
GO:0009579	23589	Probable lactoylglutathione lyase, chloroplastic OS=Arabidopsis thaliana GN=At1g67280 PE=1 SV=1	csl-MIR5368-3p	cellular_component	thylakoid	0.590036
GO:0009579	53060	Photosystem I reaction center subunit VI, chloroplastic OS=Chlamydomonas reinhardtii GN=PSAH PE=2 SV=1	csl-nmiR6	cellular_component	thylakoid	0.590036
GO:0043231	40212	DnaJ homolog subfamily C GRV2 OS=Arabidopsis thaliana GN=GRV2 PE=1 SV=1	csl-MIR319a-5p	cellular_component	intracellular membrane-bounded organelle	0.602843
GO:0043231	55395	ATP-binding cassette sub-family A member 3 OS=Mus musculus GN=Abca3 PE=1 SV=3	csl-miR3624-3p	cellular_component	intracellular membrane-bounded organelle	0.602843
GO:0000502	66937	Probable proteasome inhibitor OS=Arabidopsis thaliana GN=At3g53970 PE=1 SV=1	csl-miR167e	cellular_component	proteasome complex	0.603773
GO:0007067	47237	Centrosomal protein of 164 kDa OS=Homo sapiens GN=CEP164 PE=1 SV=3	csl-miR408-3p	biological_process	mitotic nuclear division	0.603773
GO:0005694	49276	ATP-dependent DNA helicase Q-like 5 OS=Arabidopsis thaliana GN=RECQL5 PE=2 SV=2	csl-miR5054	cellular_component	chromosome	0.603773
GO:0005887	13921	Amino-acid permease BAT1 OS=Arabidopsis thaliana GN=BAT1 PE=2 SV=2	csl-miR3624-3p	cellular_component	integral component of plasma membrane	0.606137
GO:0005887	48033	Urea-proton symporter DUR3 OS=Oryza sativa subsp. japonica GN=DUR3 PE=1 SV=1	csl-miR5054	cellular_component	integral component of plasma membrane	0.606137
GO:0005887	48735	Amino-acid permease BAT1 homolog OS=Oryza sativa subsp. japonica GN=BAT1 PE=2 SV=1	csl-miR5072	cellular_component	integral component of plasma membrane	0.606137
GO:0005887	20872	Probable formate transporter OS=Methanothermobacter thermautotrophicus GN=fdhC PE=3 SV=1	csl-nmiR6	cellular_component	integral component of plasma membrane	0.606137
GO:0006351	66493	Ethylene-responsive transcription factor ERF112 OS=Arabidopsis thaliana GN=ERF112 PE=2 SV=1	csl-miR159a-3p	biological_process	transcription, DNA-templated	0.613269
GO:0006351	66556	Helicase-like transcription factor OS=Mus musculus GN=Hltf PE=1 SV=1	csl-MIR414-5p	biological_process	transcription, DNA-templated	0.613269
GO:0006351	57853	Transcription factor LUX OS=Arabidopsis thaliana GN=LUX PE=1 SV=1	csl-miR5072	biological_process	transcription, DNA-templated	0.613269
GO:0006351	13471	Lysine-specific demethylase 5A OS=Mus musculus GN=Kdm5a PE=1 SV=2	csl-MIR7700-5p	biological_process	transcription, DNA-templated	0.613269
GO:0006351	59006	AP2-like ethylene-responsive transcription factor At1g79700 OS=Arabidopsis thaliana GN=At1g79700 PE=2 SV=1	csl-MIR7700-5p	biological_process	transcription, DNA-templated	0.613269
GO:0019898	28956	BEACH domain-containing protein B OS=Arabidopsis thaliana GN=BCHB PE=3 SV=1	csl-MIR319a-5p	cellular_component	extrinsic component of membrane	0.619436
GO:0006334	49289	Nucleosome assembly protein 1;4 OS=Nicotiana tabacum GN=NAP1;4 PE=1 SV=1	csl-MIR414-5p	biological_process	nucleosome assembly	0.619436
GO:0031977	23589	Probable lactoylglutathione lyase, chloroplastic OS=Arabidopsis thaliana GN=At1g67280 PE=1 SV=1	csl-MIR5368-3p	cellular_component	thylakoid lumen	0.619436
GO:0008380	48307	Serine/arginine-rich SC35-like splicing factor SCL33 OS=Arabidopsis thaliana GN=SCL33 PE=1 SV=1	csl-MIR414-5p	biological_process	RNA splicing	0.634483
GO:0016491	48005	Very-long-chain 3-oxoacyl-CoA reductase 1 OS=Arabidopsis thaliana GN=KCR1 PE=1 SV=1	csl-MIR319a-5p	molecular_function	oxidoreductase activity	0.645725
GO:0016491	33046	Glucose 1-dehydrogenase OS=Bacillus subtilis (strain 168) GN=gdh PE=2 SV=2	csl-miR6300	molecular_function	oxidoreductase activity	0.645725
GO:0016491	13471	Lysine-specific demethylase 5A OS=Mus musculus GN=Kdm5a PE=1 SV=2	csl-MIR7700-5p	molecular_function	oxidoreductase activity	0.645725
GO:0016491	36320	Quinone oxidoreductase PIG3 OS=Homo sapiens GN=TP53I3 PE=1 SV=2	csl-nmiR2	molecular_function	oxidoreductase activity	0.645725
GO:0016491	19705	Peroxiredoxin-1 OS=Gekko japonicus GN=PRDX1 PE=2 SV=1	csl-nmiR3	molecular_function	oxidoreductase activity	0.645725
GO:0006888	61160	M protein, serotype 2.1 OS=Streptococcus pyogenes GN=emmL2.1 PE=1 SV=1	csl-MIR7700-5p	biological_process	ER to Golgi vesicle-mediated transport	0.648938
GO:0005576	44255	Tobamovirus multiplication protein 2A OS=Arabidopsis thaliana GN=TOM2A PE=1 SV=1	csl-MIR414-5p	cellular_component	extracellular region	0.649597
GO:0005576	31326	Probable protein S-acyltransferase 16 OS=Arabidopsis thaliana GN=PAT16 PE=2 SV=1	csl-miR5527	cellular_component	extracellular region	0.649597
GO:0005576	43553	Beta-galactosidase 17 OS=Arabidopsis thaliana GN=BGAL17 PE=2 SV=1	csl-nmiR2	cellular_component	extracellular region	0.649597
GO:0005576	46826	Sodium/hydrogen exchanger 1 OS=Arabidopsis thaliana GN=NHX1 PE=1 SV=2	csl-nmiR6	cellular_component	extracellular region	0.649597
GO:0018105	56926	MORC family CW-type zinc finger protein 3 OS=Mus musculus GN=Morc3 PE=1 SV=1	csl-MIR166b-3p	biological_process	peptidyl-serine phosphorylation	0.662823
GO:0018105	56926	MORC family CW-type zinc finger protein 3 OS=Mus musculus GN=Morc3 PE=1 SV=1	csl-MIR166b-5p	biological_process	peptidyl-serine phosphorylation	0.662823
GO:0006952	25019	12-oxophytodienoate reductase 1 OS=Oryza sativa subsp. japonica GN=OPR1 PE=2 SV=1	csl-MIR319a-5p	biological_process	defense response	0.662823
GO:0045893	13471	Lysine-specific demethylase 5A OS=Mus musculus GN=Kdm5a PE=1 SV=2	csl-MIR7700-5p	biological_process	positive regulation of transcription, DNA-templated	0.662823
GO:0030154	64860		csl-nmiR2	biological_process	cell differentiation	0.662823
GO:0055085	46284	ABC transporter C family member 2 OS=Arabidopsis thaliana GN=ABCC2 PE=1 SV=2	csl-miR168	biological_process	transmembrane transport	0.663509
GO:0055085	46284	ABC transporter C family member 2 OS=Arabidopsis thaliana GN=ABCC2 PE=1 SV=2	csl-miR5054	biological_process	transmembrane transport	0.663509
GO:0055085	35186	ABC transporter B family member 21 OS=Arabidopsis thaliana GN=ABCB21 PE=1 SV=2	csl-MIR5368-3p	biological_process	transmembrane transport	0.663509
GO:0016787	46372	MPN domain-containing protein OS=Danio rerio GN=mpnd PE=2 SV=1	csl-MIR396a-5p	molecular_function	hydrolase activity	0.664367
GO:0016787	65988		csl-miR397a	molecular_function	hydrolase activity	0.664367
GO:0016787	66556	Helicase-like transcription factor OS=Mus musculus GN=Hltf PE=1 SV=1	csl-MIR414-5p	molecular_function	hydrolase activity	0.664367
GO:0016787	39938	Sn1-specific diacylglycerol lipase alpha OS=Mus musculus GN=Dagla PE=1 SV=2	csl-MIR5368-3p	molecular_function	hydrolase activity	0.664367
GO:0016787	61766		csl-MIR5368-3p	molecular_function	hydrolase activity	0.664367
GO:0030170	54590	Ornithine aminotransferase, mitochondrial OS=Bos taurus GN=OAT PE=2 SV=1	csl-nmiR2	molecular_function	pyridoxal phosphate binding	0.672866
GO:0030170	38146	Glutamate decarboxylase 5 OS=Arabidopsis thaliana GN=GAD5 PE=2 SV=1	csl-nmiR3	molecular_function	pyridoxal phosphate binding	0.672866
GO:0008237	24964	ATP-dependent zinc metalloprotease FTSH 7, chloroplastic OS=Oryza sativa subsp. japonica GN=FTSH7 PE=3 SV=1	csl-miR5054	molecular_function	metallopeptidase activity	0.676161
GO:0009534	43582	Protoporphyrinogen oxidase 1, chloroplastic OS=Arabidopsis thaliana GN=PPOX1 PE=1 SV=1	csl-MIR319a-5p	cellular_component	chloroplast thylakoid	0.694968
GO:0009534	53136	Phospho-2-dehydro-3-deoxyheptonate aldolase 2, chloroplastic OS=Arabidopsis thaliana GN=DHS2 PE=2 SV=2	csl-miR396a-5p-1	cellular_component	chloroplast thylakoid	0.694968
GO:0009534	53136	Phospho-2-dehydro-3-deoxyheptonate aldolase 2, chloroplastic OS=Arabidopsis thaliana GN=DHS2 PE=2 SV=2	csl-miR396b	cellular_component	chloroplast thylakoid	0.694968
GO:0009534	53060	Photosystem I reaction center subunit VI, chloroplastic OS=Chlamydomonas reinhardtii GN=PSAH PE=2 SV=1	csl-nmiR6	cellular_component	chloroplast thylakoid	0.694968
GO:0008152	66556	Helicase-like transcription factor OS=Mus musculus GN=Hltf PE=1 SV=1	csl-MIR414-5p	biological_process	metabolic process	0.699677
GO:0008152	27212	Aconitate hydratase, mitochondrial OS=Gracilaria gracilis PE=3 SV=1	csl-miR6478	biological_process	metabolic process	0.699677
GO:0009507	4871	WD repeat-containing protein RUP1 OS=Arabidopsis thaliana GN=RUP1 PE=1 SV=1	csl-miR1511	cellular_component	chloroplast	0.71229
GO:0009507	23261		csl-miR164a	cellular_component	chloroplast	0.71229
GO:0009507	27423	Beta-amylase 1, chloroplastic OS=Arabidopsis thaliana GN=BAM1 PE=1 SV=1	csl-miR164a	cellular_component	chloroplast	0.71229
GO:0009507	43000		csl-miR164a	cellular_component	chloroplast	0.71229
GO:0009507	58301		csl-MIR166b-3p	cellular_component	chloroplast	0.71229
GO:0009507	58301		csl-MIR166b-5p	cellular_component	chloroplast	0.71229
GO:0009507	47370	4-alpha-glucanotransferase DPE1, chloroplastic/amyloplastic OS=Arabidopsis thaliana GN=DPE1 PE=1 SV=1	csl-miR167e	cellular_component	chloroplast	0.71229
GO:0009507	22455	Monodehydroascorbate reductase OS=Solanum lycopersicum GN=AFRR PE=1 SV=1	csl-MIR319a-5p	cellular_component	chloroplast	0.71229
GO:0009507	33977	Monodehydroascorbate reductase OS=Solanum lycopersicum GN=AFRR PE=1 SV=1	csl-MIR319a-5p	cellular_component	chloroplast	0.71229
GO:0009507	43582	Protoporphyrinogen oxidase 1, chloroplastic OS=Arabidopsis thaliana GN=PPOX1 PE=1 SV=1	csl-MIR319a-5p	cellular_component	chloroplast	0.71229
GO:0009507	48005	Very-long-chain 3-oxoacyl-CoA reductase 1 OS=Arabidopsis thaliana GN=KCR1 PE=1 SV=1	csl-MIR319a-5p	cellular_component	chloroplast	0.71229
GO:0009507	66826	K(+) efflux antiporter 1, chloroplastic OS=Arabidopsis thaliana GN=KEA1 PE=1 SV=2	csl-MIR319a-5p	cellular_component	chloroplast	0.71229
GO:0009507	26914	Translocase of chloroplast 120, chloroplastic OS=Arabidopsis thaliana GN=TOC120 PE=1 SV=1	csl-miR3624-3p	cellular_component	chloroplast	0.71229
GO:0009507	26298	Signal recognition particle 54 kDa protein, chloroplastic OS=Arabidopsis thaliana GN=FFC PE=1 SV=1	csl-miR396a-3p-1	cellular_component	chloroplast	0.71229
GO:0009507	36814	Superoxide dismutase [Fe], chloroplastic (Fragment) OS=Nicotiana plumbaginifolia GN=SODB PE=2 SV=1	csl-MIR396a-5p	cellular_component	chloroplast	0.71229
GO:0009507	53136	Phospho-2-dehydro-3-deoxyheptonate aldolase 2, chloroplastic OS=Arabidopsis thaliana GN=DHS2 PE=2 SV=2	csl-miR396a-5p-1	cellular_component	chloroplast	0.71229
GO:0009507	53136	Phospho-2-dehydro-3-deoxyheptonate aldolase 2, chloroplastic OS=Arabidopsis thaliana GN=DHS2 PE=2 SV=2	csl-miR396b	cellular_component	chloroplast	0.71229
GO:0009507	41503	Probable ribosome-binding factor A, chloroplastic OS=Arabidopsis thaliana GN=At4g34730 PE=2 SV=2	csl-MIR414-5p	cellular_component	chloroplast	0.71229
GO:0009507	22859	ATPase ASNA1 homolog OS=Nematostella vectensis GN=v1g161623 PE=3 SV=1	csl-miR482b-3p	cellular_component	chloroplast	0.71229
GO:0009507	23589	Probable lactoylglutathione lyase, chloroplastic OS=Arabidopsis thaliana GN=At1g67280 PE=1 SV=1	csl-MIR5368-3p	cellular_component	chloroplast	0.71229
GO:0009507	67210	Protein TIC 55, chloroplastic OS=Arabidopsis thaliana GN=TIC55 PE=1 SV=1	csl-MIR5368-3p	cellular_component	chloroplast	0.71229
GO:0009507	16525	1-deoxy-D-xylulose-5-phosphate synthase 1, chloroplastic OS=Oryza sativa subsp. japonica GN=CLA1 PE=2 SV=2	csl-miR6478-1	cellular_component	chloroplast	0.71229
GO:0009507	28856	4-alpha-glucanotransferase DPE2 OS=Oryza sativa subsp. japonica GN=DPE2 PE=2 SV=1	csl-MIR7700-5p	cellular_component	chloroplast	0.71229
GO:0009507	31694	Glutathione reductase, chloroplastic OS=Arabidopsis thaliana GN=EMB2360 PE=2 SV=1	csl-miR8155	cellular_component	chloroplast	0.71229
GO:0009507	52618		csl-MiR9558-5p	cellular_component	chloroplast	0.71229
GO:0009507	57991	CMP-sialic acid transporter 1 OS=Oryza sativa subsp. japonica GN=CSTLP1 PE=2 SV=1	csl-MiR9558-5p	cellular_component	chloroplast	0.71229
GO:0009507	49349	Digalactosyldiacylglycerol synthase 1, chloroplastic OS=Lotus japonicus GN=DGD1 PE=2 SV=1	csl-nmiR2	cellular_component	chloroplast	0.71229
GO:0009507	60922		csl-nmiR3	cellular_component	chloroplast	0.71229
GO:0009507	47839	Glycerol-3-phosphate dehydrogenase [NAD(+)] OS=Cuphea lanceolata GN=GPDH PE=2 SV=1	csl-nmiR6	cellular_component	chloroplast	0.71229
GO:0009507	53060	Photosystem I reaction center subunit VI, chloroplastic OS=Chlamydomonas reinhardtii GN=PSAH PE=2 SV=1	csl-nmiR6	cellular_component	chloroplast	0.71229
GO:0046982	63166	DNA polymerase epsilon subunit D OS=Schizosaccharomyces pombe (strain 972 / ATCC 24843) GN=dpb4 PE=1 SV=1	csl-MIR396a-5p	molecular_function	protein heterodimerization activity	0.713105
GO:0000209	66556	Helicase-like transcription factor OS=Mus musculus GN=Hltf PE=1 SV=1	csl-MIR414-5p	biological_process	protein polyubiquitination	0.713105
GO:0005351	57991	CMP-sialic acid transporter 1 OS=Oryza sativa subsp. japonica GN=CSTLP1 PE=2 SV=1	csl-MiR9558-5p	molecular_function	sugar:proton symporter activity	0.713105
GO:0004712	44483	Probable serine/threonine-protein kinase DDB_G0267514 OS=Dictyostelium discoideum GN=DDB_G0267514 PE=3 SV=1	csl-MiR9558-5p	molecular_function	protein serine/threonine/tyrosine kinase activity	0.713105
GO:0046686	22455	Monodehydroascorbate reductase OS=Solanum lycopersicum GN=AFRR PE=1 SV=1	csl-MIR319a-5p	biological_process	response to cadmium ion	0.722878
GO:0046686	33977	Monodehydroascorbate reductase OS=Solanum lycopersicum GN=AFRR PE=1 SV=1	csl-MIR319a-5p	biological_process	response to cadmium ion	0.722878
GO:0046686	36814	Superoxide dismutase [Fe], chloroplastic (Fragment) OS=Nicotiana plumbaginifolia GN=SODB PE=2 SV=1	csl-MIR396a-5p	biological_process	response to cadmium ion	0.722878
GO:0031625	66556	Helicase-like transcription factor OS=Mus musculus GN=Hltf PE=1 SV=1	csl-MIR414-5p	molecular_function	ubiquitin protein ligase binding	0.724462
GO:0004721	67358	CTD small phosphatase-like protein 2 OS=Dictyostelium discoideum GN=ctdspl2 PE=3 SV=1	csl-MIR414-5p	molecular_function	phosphoprotein phosphatase activity	0.724462
GO:0004497	47533	Putative cytochrome P450 CYP13A7 OS=Caenorhabditis elegans GN=cyp-13A7 PE=3 SV=1	csl-miR3624-3p	molecular_function	monooxygenase activity	0.735371
GO:0006810	1016	Beta-adaptin-like protein A OS=Arabidopsis thaliana GN=BETAA-AD PE=1 SV=1	csl-MIR396a-5p	biological_process	transport	0.740307
GO:0006810	22859	ATPase ASNA1 homolog OS=Nematostella vectensis GN=v1g161623 PE=3 SV=1	csl-miR482b-3p	biological_process	transport	0.740307
GO:0051537	67210	Protein TIC 55, chloroplastic OS=Arabidopsis thaliana GN=TIC55 PE=1 SV=1	csl-MIR5368-3p	molecular_function	2 iron, 2 sulfur cluster binding	0.74585
GO:0051539	27212	Aconitate hydratase, mitochondrial OS=Gracilaria gracilis PE=3 SV=1	csl-miR6478	molecular_function	4 iron, 4 sulfur cluster binding	0.74585
GO:0005886	40855	Aminopeptidase Ey OS=Gallus gallus GN=ANPEP PE=1 SV=1	csl-miR167e	cellular_component	plasma membrane	0.746842
GO:0005886	19779	Auxin transporter-like protein 1 OS=Medicago truncatula GN=LAX1 PE=2 SV=1	csl-MIR319a-5p	cellular_component	plasma membrane	0.746842
GO:0005886	22455	Monodehydroascorbate reductase OS=Solanum lycopersicum GN=AFRR PE=1 SV=1	csl-MIR319a-5p	cellular_component	plasma membrane	0.746842
GO:0005886	33977	Monodehydroascorbate reductase OS=Solanum lycopersicum GN=AFRR PE=1 SV=1	csl-MIR319a-5p	cellular_component	plasma membrane	0.746842
GO:0005886	40212	DnaJ homolog subfamily C GRV2 OS=Arabidopsis thaliana GN=GRV2 PE=1 SV=1	csl-MIR319a-5p	cellular_component	plasma membrane	0.746842
GO:0005886	14943	Choline transporter-like protein 5-A (Fragment) OS=Danio rerio GN=slc44a5a PE=3 SV=1	csl-MIR396a-5p	cellular_component	plasma membrane	0.746842
GO:0005886	21475	Eukaryotic translation initiation factor 3 subunit G OS=Mus musculus GN=Eif3g PE=1 SV=2	csl-MIR396a-5p	cellular_component	plasma membrane	0.746842
GO:0005886	36814	Superoxide dismutase [Fe], chloroplastic (Fragment) OS=Nicotiana plumbaginifolia GN=SODB PE=2 SV=1	csl-MIR396a-5p	cellular_component	plasma membrane	0.746842
GO:0005886	44255	Tobamovirus multiplication protein 2A OS=Arabidopsis thaliana GN=TOM2A PE=1 SV=1	csl-MIR414-5p	cellular_component	plasma membrane	0.746842
GO:0005886	27890	GDP-mannose transporter GONST4 OS=Arabidopsis thaliana GN=GONST4 PE=2 SV=1	csl-miR4996	cellular_component	plasma membrane	0.746842
GO:0005886	68195		csl-miR5072	cellular_component	plasma membrane	0.746842
GO:0005886	49000	Fatty acid synthase OS=Gallus gallus GN=FASN PE=1 SV=5	csl-miR528-5p	cellular_component	plasma membrane	0.746842
GO:0005886	44006	Leucyl-cystinyl aminopeptidase OS=Rattus norvegicus GN=Lnpep PE=1 SV=1	csl-MIR7700-5p	cellular_component	plasma membrane	0.746842
GO:0005886	58860	Putative clathrin assembly protein At2g01600 OS=Arabidopsis thaliana GN=At2g01600 PE=2 SV=2	csl-MIR7700-5p	cellular_component	plasma membrane	0.746842
GO:0005886	46826	Sodium/hydrogen exchanger 1 OS=Arabidopsis thaliana GN=NHX1 PE=1 SV=2	csl-nmiR6	cellular_component	plasma membrane	0.746842
GO:0006412	57673	30S ribosomal protein S5 OS=Cytophaga hutchinsonii (strain ATCC 33406 / NCIMB 9469) GN=rpsE PE=3 SV=1	csl-miR394a-5p	biological_process	translation	0.749304
GO:0006412	35168		csl-MIR414-5p	biological_process	translation	0.749304
GO:0006412	64334	Eukaryotic translation initiation factor 5 OS=Zea mays GN=EIF5 PE=2 SV=1	csl-MIR414-5p	biological_process	translation	0.749304
GO:0006412	47382	Translation factor GUF1 homolog, mitochondrial OS=Arabidopsis thaliana GN=At5g39900 PE=2 SV=1	csl-miR5072	biological_process	translation	0.749304
GO:0042787	67182	E3 ubiquitin-protein ligase UPL3 OS=Arabidopsis thaliana GN=UPL3 PE=1 SV=1	csl-MIR319a-5p	biological_process	protein ubiquitination involved in ubiquitin-dependent protein catabolic process	0.755916
GO:0046777	23114	Vegetative incompatibility protein HET-E-1 OS=Podospora anserina GN=HET-E1 PE=3 SV=1	csl-miR5054	biological_process	protein autophosphorylation	0.755916
GO:0045454	31694	Glutathione reductase, chloroplastic OS=Arabidopsis thaliana GN=EMB2360 PE=2 SV=1	csl-miR8155	biological_process	cell redox homeostasis	0.755916
GO:0016020	23261		csl-miR164a	cellular_component	membrane	0.756944
GO:0016020	19779	Auxin transporter-like protein 1 OS=Medicago truncatula GN=LAX1 PE=2 SV=1	csl-MIR319a-5p	cellular_component	membrane	0.756944
GO:0016020	48005	Very-long-chain 3-oxoacyl-CoA reductase 1 OS=Arabidopsis thaliana GN=KCR1 PE=1 SV=1	csl-MIR319a-5p	cellular_component	membrane	0.756944
GO:0016020	1016	Beta-adaptin-like protein A OS=Arabidopsis thaliana GN=BETAA-AD PE=1 SV=1	csl-MIR396a-5p	cellular_component	membrane	0.756944
GO:0016020	44255	Tobamovirus multiplication protein 2A OS=Arabidopsis thaliana GN=TOM2A PE=1 SV=1	csl-MIR414-5p	cellular_component	membrane	0.756944
GO:0016020	66556	Helicase-like transcription factor OS=Mus musculus GN=Hltf PE=1 SV=1	csl-MIR414-5p	cellular_component	membrane	0.756944
GO:0016020	22859	ATPase ASNA1 homolog OS=Nematostella vectensis GN=v1g161623 PE=3 SV=1	csl-miR482b-3p	cellular_component	membrane	0.756944
GO:0016020	27890	GDP-mannose transporter GONST4 OS=Arabidopsis thaliana GN=GONST4 PE=2 SV=1	csl-miR4996	cellular_component	membrane	0.756944
GO:0016020	64322	PHD and RING finger domain-containing protein 1 OS=Homo sapiens GN=PHRF1 PE=1 SV=3	csl-MIR5368-3p	cellular_component	membrane	0.756944
GO:0016020	58860	Putative clathrin assembly protein At2g01600 OS=Arabidopsis thaliana GN=At2g01600 PE=2 SV=2	csl-MIR7700-5p	cellular_component	membrane	0.756944
GO:0016020	64322	PHD and RING finger domain-containing protein 1 OS=Homo sapiens GN=PHRF1 PE=1 SV=3	csl-MiR9558-5p	cellular_component	membrane	0.756944
GO:0016020	53060	Photosystem I reaction center subunit VI, chloroplastic OS=Chlamydomonas reinhardtii GN=PSAH PE=2 SV=1	csl-nmiR6	cellular_component	membrane	0.756944
GO:0020037	66732	Bifunctional protein STORR OS=Papaver somniferum GN=STORR PE=1 SV=1	csl-miR164a	molecular_function	heme binding	0.765584
GO:0005783	40212	DnaJ homolog subfamily C GRV2 OS=Arabidopsis thaliana GN=GRV2 PE=1 SV=1	csl-MIR319a-5p	cellular_component	endoplasmic reticulum	0.781081
GO:0005783	48005	Very-long-chain 3-oxoacyl-CoA reductase 1 OS=Arabidopsis thaliana GN=KCR1 PE=1 SV=1	csl-MIR319a-5p	cellular_component	endoplasmic reticulum	0.781081
GO:0005783	22859	ATPase ASNA1 homolog OS=Nematostella vectensis GN=v1g161623 PE=3 SV=1	csl-miR482b-3p	cellular_component	endoplasmic reticulum	0.781081
GO:0005783	61160	M protein, serotype 2.1 OS=Streptococcus pyogenes GN=emmL2.1 PE=1 SV=1	csl-MIR7700-5p	cellular_component	endoplasmic reticulum	0.781081
GO:0005783	64764	Diacylglycerol O-acyltransferase 2A OS=Umbelopsis ramanniana GN=DGAT2A PE=1 SV=1	csl-MiR9558-5p	cellular_component	endoplasmic reticulum	0.781081
GO:0022627	57673	30S ribosomal protein S5 OS=Cytophaga hutchinsonii (strain ATCC 33406 / NCIMB 9469) GN=rpsE PE=3 SV=1	csl-miR394a-5p	cellular_component	cytosolic small ribosomal subunit	0.783793
GO:0015979	53060	Photosystem I reaction center subunit VI, chloroplastic OS=Chlamydomonas reinhardtii GN=PSAH PE=2 SV=1	csl-nmiR6	biological_process	photosynthesis	0.783793
GO:0005789	48005	Very-long-chain 3-oxoacyl-CoA reductase 1 OS=Arabidopsis thaliana GN=KCR1 PE=1 SV=1	csl-MIR319a-5p	cellular_component	endoplasmic reticulum membrane	0.783949
GO:0005789	46227	tRNA-splicing ligase RtcB homolog OS=Micromonas commoda (strain RCC299 / NOUM17 / CCMP2709) GN=MICPUN_59883 PE=3 SV=1	csl-MIR5368-3p	cellular_component	endoplasmic reticulum membrane	0.783949
GO:0005789	46826	Sodium/hydrogen exchanger 1 OS=Arabidopsis thaliana GN=NHX1 PE=1 SV=2	csl-nmiR6	cellular_component	endoplasmic reticulum membrane	0.783949
GO:0006468	47190	Probable serine/threonine-protein kinase DDB_G0281745 OS=Dictyostelium discoideum GN=DDB_G0281745 PE=3 SV=1	csl-miR444c	biological_process	protein phosphorylation	0.785526
GO:0006468	23114	Vegetative incompatibility protein HET-E-1 OS=Podospora anserina GN=HET-E1 PE=3 SV=1	csl-miR5054	biological_process	protein phosphorylation	0.785526
GO:0006468	39101	Probable serine/threonine-protein kinase DDB_G0291350 OS=Dictyostelium discoideum GN=DDB_G0291350 PE=3 SV=1	csl-miR5072	biological_process	protein phosphorylation	0.785526
GO:0006468	44483	Probable serine/threonine-protein kinase DDB_G0267514 OS=Dictyostelium discoideum GN=DDB_G0267514 PE=3 SV=1	csl-MiR9558-5p	biological_process	protein phosphorylation	0.785526
GO:0009908	4871	WD repeat-containing protein RUP1 OS=Arabidopsis thaliana GN=RUP1 PE=1 SV=1	csl-miR1511	biological_process	flower development	0.792361
GO:0009737	35341	Putative glucose-6-phosphate 1-epimerase OS=Cenchrus ciliaris PE=2 SV=1	csl-miR2275c	biological_process	response to abscisic acid	0.792361
GO:0044351	67190		csl-miR398c	biological_process	macropinocytosis	0.792361
GO:0006629	39910		csl-MIR7700-5p	biological_process	lipid metabolic process	0.792361
GO:0008168	45160	Methyltransferase-like protein 13 OS=Xenopus laevis GN=mettl13 PE=2 SV=1	csl-MiR9558-5p	molecular_function	methyltransferase activity	0.792361
GO:0005506	66732	Bifunctional protein STORR OS=Papaver somniferum GN=STORR PE=1 SV=1	csl-miR164a	molecular_function	iron ion binding	0.800592
GO:0009735	53060	Photosystem I reaction center subunit VI, chloroplastic OS=Chlamydomonas reinhardtii GN=PSAH PE=2 SV=1	csl-nmiR6	biological_process	response to cytokinin	0.800592
GO:0016740	47190	Probable serine/threonine-protein kinase DDB_G0281745 OS=Dictyostelium discoideum GN=DDB_G0281745 PE=3 SV=1	csl-miR444c	molecular_function	transferase activity	0.801672
GO:0016740	23114	Vegetative incompatibility protein HET-E-1 OS=Podospora anserina GN=HET-E1 PE=3 SV=1	csl-miR5054	molecular_function	transferase activity	0.801672
GO:0005618	54823	Peroxisomal fatty acid beta-oxidation multifunctional protein MFP2 OS=Arabidopsis thaliana GN=MFP2 PE=1 SV=1	csl-miR1511	cellular_component	cell wall	0.808498
GO:0008233	46372	MPN domain-containing protein OS=Danio rerio GN=mpnd PE=2 SV=1	csl-MIR396a-5p	molecular_function	peptidase activity	0.808498
GO:0004674	47190	Probable serine/threonine-protein kinase DDB_G0281745 OS=Dictyostelium discoideum GN=DDB_G0281745 PE=3 SV=1	csl-miR444c	molecular_function	protein serine/threonine kinase activity	0.810081
GO:0004674	23114	Vegetative incompatibility protein HET-E-1 OS=Podospora anserina GN=HET-E1 PE=3 SV=1	csl-miR5054	molecular_function	protein serine/threonine kinase activity	0.810081
GO:0004674	39101	Probable serine/threonine-protein kinase DDB_G0291350 OS=Dictyostelium discoideum GN=DDB_G0291350 PE=3 SV=1	csl-miR5072	molecular_function	protein serine/threonine kinase activity	0.810081
GO:0009706	67210	Protein TIC 55, chloroplastic OS=Arabidopsis thaliana GN=TIC55 PE=1 SV=1	csl-MIR5368-3p	cellular_component	chloroplast inner membrane	0.816091
GO:0042803	47839	Glycerol-3-phosphate dehydrogenase [NAD(+)] OS=Cuphea lanceolata GN=GPDH PE=2 SV=1	csl-nmiR6	molecular_function	protein homodimerization activity	0.823385
GO:0009536	26914	Translocase of chloroplast 120, chloroplastic OS=Arabidopsis thaliana GN=TOC120 PE=1 SV=1	csl-miR3624-3p	cellular_component	plastid	0.824577
GO:0009536	52083	Phytoene synthase, chloroplastic OS=Daucus carota GN=PSY PE=2 SV=1	csl-MIR7700-5p	cellular_component	plastid	0.824577
GO:0005768	19779	Auxin transporter-like protein 1 OS=Medicago truncatula GN=LAX1 PE=2 SV=1	csl-MIR319a-5p	cellular_component	endosome	0.830391
GO:0009941	43582	Protoporphyrinogen oxidase 1, chloroplastic OS=Arabidopsis thaliana GN=PPOX1 PE=1 SV=1	csl-MIR319a-5p	cellular_component	chloroplast envelope	0.84241
GO:0009941	66826	K(+) efflux antiporter 1, chloroplastic OS=Arabidopsis thaliana GN=KEA1 PE=1 SV=2	csl-MIR319a-5p	cellular_component	chloroplast envelope	0.84241
GO:0009941	49100	Putative SWI/SNF-related matrix-associated actin-dependent regulator of chromatin subfamily A member 3-like 3 OS=Arabidopsis thaliana GN=At5g43530 PE=3 SV=1	csl-miR394a-5p	cellular_component	chloroplast envelope	0.84241
GO:0009941	36814	Superoxide dismutase [Fe], chloroplastic (Fragment) OS=Nicotiana plumbaginifolia GN=SODB PE=2 SV=1	csl-MIR396a-5p	cellular_component	chloroplast envelope	0.84241
GO:0009941	24964	ATP-dependent zinc metalloprotease FTSH 7, chloroplastic OS=Oryza sativa subsp. japonica GN=FTSH7 PE=3 SV=1	csl-miR5054	cellular_component	chloroplast envelope	0.84241
GO:0009941	67210	Protein TIC 55, chloroplastic OS=Arabidopsis thaliana GN=TIC55 PE=1 SV=1	csl-MIR5368-3p	cellular_component	chloroplast envelope	0.84241
GO:0009409	23589	Probable lactoylglutathione lyase, chloroplastic OS=Arabidopsis thaliana GN=At1g67280 PE=1 SV=1	csl-MIR5368-3p	biological_process	response to cold	0.84979
GO:0005739	43000		csl-miR164a	cellular_component	mitochondrion	0.856845
GO:0005739	18896	O-methyltransferase MdmC OS=Streptomyces mycarofaciens GN=mdmC PE=3 SV=1	csl-miR166a-5p	cellular_component	mitochondrion	0.856845
GO:0005739	28734	NADH dehydrogenase [ubiquinone] 1 beta subcomplex subunit 10-B OS=Arabidopsis thaliana GN=At3g18410 PE=2 SV=1	csl-miR3624-3p	cellular_component	mitochondrion	0.856845
GO:0005739	37599	1,4-dihydroxy-2-naphthoyl-CoA synthase, peroxisomal OS=Arabidopsis thaliana GN=MENB PE=1 SV=2	csl-miR3630-3p	cellular_component	mitochondrion	0.856845
GO:0005739	21583	Protein SYM1 OS=Saccharomyces cerevisiae (strain ATCC 204508 / S288c) GN=SYM1 PE=1 SV=1	csl-MIR396a-5p	cellular_component	mitochondrion	0.856845
GO:0005739	36814	Superoxide dismutase [Fe], chloroplastic (Fragment) OS=Nicotiana plumbaginifolia GN=SODB PE=2 SV=1	csl-MIR396a-5p	cellular_component	mitochondrion	0.856845
GO:0005739	24964	ATP-dependent zinc metalloprotease FTSH 7, chloroplastic OS=Oryza sativa subsp. japonica GN=FTSH7 PE=3 SV=1	csl-miR5054	cellular_component	mitochondrion	0.856845
GO:0005739	47382	Translation factor GUF1 homolog, mitochondrial OS=Arabidopsis thaliana GN=At5g39900 PE=2 SV=1	csl-miR5072	cellular_component	mitochondrion	0.856845
GO:0005739	49000	Fatty acid synthase OS=Gallus gallus GN=FASN PE=1 SV=5	csl-miR528-5p	cellular_component	mitochondrion	0.856845
GO:0005739	23589	Probable lactoylglutathione lyase, chloroplastic OS=Arabidopsis thaliana GN=At1g67280 PE=1 SV=1	csl-MIR5368-3p	cellular_component	mitochondrion	0.856845
GO:0005739	27212	Aconitate hydratase, mitochondrial OS=Gracilaria gracilis PE=3 SV=1	csl-miR6478	cellular_component	mitochondrion	0.856845
GO:0005739	47692	Pentatricopeptide repeat-containing protein At5g39710 OS=Arabidopsis thaliana GN=EMB2745 PE=2 SV=1	csl-MIR7700-5p	cellular_component	mitochondrion	0.856845
GO:0005739	31694	Glutathione reductase, chloroplastic OS=Arabidopsis thaliana GN=EMB2360 PE=2 SV=1	csl-miR8155	cellular_component	mitochondrion	0.856845
GO:0005739	36320	Quinone oxidoreductase PIG3 OS=Homo sapiens GN=TP53I3 PE=1 SV=2	csl-nmiR2	cellular_component	mitochondrion	0.856845
GO:0005739	49349	Digalactosyldiacylglycerol synthase 1, chloroplastic OS=Lotus japonicus GN=DGD1 PE=2 SV=1	csl-nmiR2	cellular_component	mitochondrion	0.856845
GO:0070062	49000	Fatty acid synthase OS=Gallus gallus GN=FASN PE=1 SV=5	csl-miR528-5p	cellular_component	extracellular vesicular exosome	0.86698
GO:0005215	19779	Auxin transporter-like protein 1 OS=Medicago truncatula GN=LAX1 PE=2 SV=1	csl-MIR319a-5p	molecular_function	transporter activity	0.882209
GO:0005759	43769	Folylpolyglutamate synthase, mitochondrial OS=Bos taurus GN=FPGS PE=2 SV=1	csl-miR408-3p	cellular_component	mitochondrial matrix	0.88689
GO:0010287	53060	Photosystem I reaction center subunit VI, chloroplastic OS=Chlamydomonas reinhardtii GN=PSAH PE=2 SV=1	csl-nmiR6	cellular_component	plastoglobule	0.88689
GO:0061630	66556	Helicase-like transcription factor OS=Mus musculus GN=Hltf PE=1 SV=1	csl-MIR414-5p	molecular_function	ubiquitin protein ligase activity	0.891385
GO:0016757	49349	Digalactosyldiacylglycerol synthase 1, chloroplastic OS=Lotus japonicus GN=DGD1 PE=2 SV=1	csl-nmiR2	molecular_function	transferase activity, transferring glycosyl groups	0.899848
GO:0016301	47190	Probable serine/threonine-protein kinase DDB_G0281745 OS=Dictyostelium discoideum GN=DDB_G0281745 PE=3 SV=1	csl-miR444c	molecular_function	kinase activity	0.907103
GO:0016301	23114	Vegetative incompatibility protein HET-E-1 OS=Podospora anserina GN=HET-E1 PE=3 SV=1	csl-miR5054	molecular_function	kinase activity	0.907103
GO:0015031	1016	Beta-adaptin-like protein A OS=Arabidopsis thaliana GN=BETAA-AD PE=1 SV=1	csl-MIR396a-5p	biological_process	protein transport	0.911328
GO:0009651	46826	Sodium/hydrogen exchanger 1 OS=Arabidopsis thaliana GN=NHX1 PE=1 SV=2	csl-nmiR6	biological_process	response to salt stress	0.935929
GO:0009570	26298	Signal recognition particle 54 kDa protein, chloroplastic OS=Arabidopsis thaliana GN=FFC PE=1 SV=1	csl-miR396a-3p-1	cellular_component	chloroplast stroma	0.936603
GO:0009570	36814	Superoxide dismutase [Fe], chloroplastic (Fragment) OS=Nicotiana plumbaginifolia GN=SODB PE=2 SV=1	csl-MIR396a-5p	cellular_component	chloroplast stroma	0.936603
GO:0009570	23589	Probable lactoylglutathione lyase, chloroplastic OS=Arabidopsis thaliana GN=At1g67280 PE=1 SV=1	csl-MIR5368-3p	cellular_component	chloroplast stroma	0.936603
GO:0009570	16525	1-deoxy-D-xylulose-5-phosphate synthase 1, chloroplastic OS=Oryza sativa subsp. japonica GN=CLA1 PE=2 SV=2	csl-miR6478-1	cellular_component	chloroplast stroma	0.936603
GO:0009570	31694	Glutathione reductase, chloroplastic OS=Arabidopsis thaliana GN=EMB2360 PE=2 SV=1	csl-miR8155	cellular_component	chloroplast stroma	0.936603
GO:0006457	40212	DnaJ homolog subfamily C GRV2 OS=Arabidopsis thaliana GN=GRV2 PE=1 SV=1	csl-MIR319a-5p	biological_process	protein folding	0.96921
GO:0003824	66556	Helicase-like transcription factor OS=Mus musculus GN=Hltf PE=1 SV=1	csl-MIR414-5p	molecular_function	catalytic activity	0.96921
GO:0003735	57673	30S ribosomal protein S5 OS=Cytophaga hutchinsonii (strain ATCC 33406 / NCIMB 9469) GN=rpsE PE=3 SV=1	csl-miR394a-5p	molecular_function	structural constituent of ribosome	0.987264
GO:0003735	35168		csl-MIR414-5p	molecular_function	structural constituent of ribosome	0.987264
GO:0009535	53060	Photosystem I reaction center subunit VI, chloroplastic OS=Chlamydomonas reinhardtii GN=PSAH PE=2 SV=1	csl-nmiR6	cellular_component	chloroplast thylakoid membrane	0.997474

## Sheet: S5. KEGGterms
KEGG pathways for target genes of all expressed miRNAs
KEGG ID	Transcript ID	Gene Annoation	miRNA	KEGG Name	Pvalue of Fisher's Exact Test
ko00770	33311		csl-MIR166b-3p	Pantothenate and CoA biosynthesis	0.00373249
ko00770	57158		csl-MIR166b-3p	Pantothenate and CoA biosynthesis	0.00373249
ko00770	57158		csl-MIR166b-5p	Pantothenate and CoA biosynthesis	0.00373249
ko00770	19013	Acetolactate synthase, catabolic OS=Klebsiella pneumoniae GN=budB PE=1 SV=1	csl-miR167e	Pantothenate and CoA biosynthesis	0.00373249
ko00770	58860	Putative clathrin assembly protein At2g01600 OS=Arabidopsis thaliana GN=At2g01600 PE=2 SV=2	csl-MIR7700-5p	Pantothenate and CoA biosynthesis	0.00373249
ko00770	28647	Dephospho-CoA kinase OS=Oryza sativa subsp. japonica GN=Os01g0360600 PE=2 SV=1	csl-nmiR2	Pantothenate and CoA biosynthesis	0.00373249
ko00660	33311		csl-MIR166b-3p	C5-Branched dibasic acid metabolism	0.00606663
ko00660	57158		csl-MIR166b-3p	C5-Branched dibasic acid metabolism	0.00606663
ko00660	57158		csl-MIR166b-5p	C5-Branched dibasic acid metabolism	0.00606663
ko00660	19013	Acetolactate synthase, catabolic OS=Klebsiella pneumoniae GN=budB PE=1 SV=1	csl-miR167e	C5-Branched dibasic acid metabolism	0.00606663
ko01210	33311		csl-MIR166b-3p	2-Oxocarboxylic acid metabolism	0.00816435
ko01210	57158		csl-MIR166b-3p	2-Oxocarboxylic acid metabolism	0.00816435
ko01210	57158		csl-MIR166b-5p	2-Oxocarboxylic acid metabolism	0.00816435
ko01210	19013	Acetolactate synthase, catabolic OS=Klebsiella pneumoniae GN=budB PE=1 SV=1	csl-miR167e	2-Oxocarboxylic acid metabolism	0.00816435
ko01210	35168		csl-MIR414-5p	2-Oxocarboxylic acid metabolism	0.00816435
ko01210	27212	Aconitate hydratase, mitochondrial OS=Gracilaria gracilis PE=3 SV=1	csl-miR6478	2-Oxocarboxylic acid metabolism	0.00816435
ko01210	58860	Putative clathrin assembly protein At2g01600 OS=Arabidopsis thaliana GN=At2g01600 PE=2 SV=2	csl-MIR7700-5p	2-Oxocarboxylic acid metabolism	0.00816435
ko00290	33311		csl-MIR166b-3p	Valine, leucine and isoleucine biosynthesis	0.00854978
ko00650	33311		csl-MIR166b-3p	Butanoate metabolism	0.00854978
ko00290	57158		csl-MIR166b-3p	Valine, leucine and isoleucine biosynthesis	0.00854978
ko00650	57158		csl-MIR166b-3p	Butanoate metabolism	0.00854978
ko00290	57158		csl-MIR166b-5p	Valine, leucine and isoleucine biosynthesis	0.00854978
ko00650	57158		csl-MIR166b-5p	Butanoate metabolism	0.00854978
ko00290	19013	Acetolactate synthase, catabolic OS=Klebsiella pneumoniae GN=budB PE=1 SV=1	csl-miR167e	Valine, leucine and isoleucine biosynthesis	0.00854978
ko00650	19013	Acetolactate synthase, catabolic OS=Klebsiella pneumoniae GN=budB PE=1 SV=1	csl-miR167e	Butanoate metabolism	0.00854978
ko00290	58860	Putative clathrin assembly protein At2g01600 OS=Arabidopsis thaliana GN=At2g01600 PE=2 SV=2	csl-MIR7700-5p	Valine, leucine and isoleucine biosynthesis	0.00854978
ko00650	38146	Glutamate decarboxylase 5 OS=Arabidopsis thaliana GN=GAD5 PE=2 SV=1	csl-nmiR3	Butanoate metabolism	0.00854978
ko00592	54823	Peroxisomal fatty acid beta-oxidation multifunctional protein MFP2 OS=Arabidopsis thaliana GN=MFP2 PE=1 SV=1	csl-miR1511	alpha-Linolenic acid metabolism	0.0376954
ko00592	25019	12-oxophytodienoate reductase 1 OS=Oryza sativa subsp. japonica GN=OPR1 PE=2 SV=1	csl-MIR319a-5p	alpha-Linolenic acid metabolism	0.0376954
ko00592	54075	Acyl-coenzyme A oxidase 2, peroxisomal OS=Arabidopsis thaliana GN=ACX2 PE=1 SV=2	csl-MIR7700-5p	alpha-Linolenic acid metabolism	0.0376954
ko00944	66732	Bifunctional protein STORR OS=Papaver somniferum GN=STORR PE=1 SV=1	csl-miR164a	Flavone and flavonol biosynthesis	0.0782112
ko00941	66732	Bifunctional protein STORR OS=Papaver somniferum GN=STORR PE=1 SV=1	csl-miR164a	Flavonoid biosynthesis	0.0924743
ko00941	18896	O-methyltransferase MdmC OS=Streptomyces mycarofaciens GN=mdmC PE=3 SV=1	csl-miR166a-5p	Flavonoid biosynthesis	0.0924743
ko00940	18896	O-methyltransferase MdmC OS=Streptomyces mycarofaciens GN=mdmC PE=3 SV=1	csl-miR166a-5p	Phenylpropanoid biosynthesis	0.11543
ko00940	46461	Sacsin OS=Mus musculus GN=Sacs PE=1 SV=2	csl-MIR5368-3p	Phenylpropanoid biosynthesis	0.11543
ko00940	19705	Peroxiredoxin-1 OS=Gekko japonicus GN=PRDX1 PE=2 SV=1	csl-nmiR3	Phenylpropanoid biosynthesis	0.11543
ko01212	54823	Peroxisomal fatty acid beta-oxidation multifunctional protein MFP2 OS=Arabidopsis thaliana GN=MFP2 PE=1 SV=1	csl-miR1511	Fatty acid metabolism	0.126672
ko01212	48005	Very-long-chain 3-oxoacyl-CoA reductase 1 OS=Arabidopsis thaliana GN=KCR1 PE=1 SV=1	csl-MIR319a-5p	Fatty acid metabolism	0.126672
ko01212	47533	Putative cytochrome P450 CYP13A7 OS=Caenorhabditis elegans GN=cyp-13A7 PE=3 SV=1	csl-miR3624-3p	Fatty acid metabolism	0.126672
ko01212	39545	Narbonolide/10-deoxymethynolide synthase PikA2, modules 3 and 4 OS=Streptomyces venezuelae GN=pikAII PE=1 SV=1	csl-miR5072	Fatty acid metabolism	0.126672
ko01212	49000	Fatty acid synthase OS=Gallus gallus GN=FASN PE=1 SV=5	csl-miR528-5p	Fatty acid metabolism	0.126672
ko01212	54075	Acyl-coenzyme A oxidase 2, peroxisomal OS=Arabidopsis thaliana GN=ACX2 PE=1 SV=2	csl-MIR7700-5p	Fatty acid metabolism	0.126672
ko01212	39545	Narbonolide/10-deoxymethynolide synthase PikA2, modules 3 and 4 OS=Streptomyces venezuelae GN=pikAII PE=1 SV=1	csl-miR8155-1	Fatty acid metabolism	0.126672
ko00430	38146	Glutamate decarboxylase 5 OS=Arabidopsis thaliana GN=GAD5 PE=2 SV=1	csl-nmiR3	Taurine and hypotaurine metabolism	0.184283
ko00230	18056	Diphthine methyl ester synthase OS=Dictyostelium discoideum GN=dph5 PE=3 SV=1	csl-miR393a	Purine metabolism	0.206524
ko00230	63166	DNA polymerase epsilon subunit D OS=Schizosaccharomyces pombe (strain 972 / ATCC 24843) GN=dpb4 PE=1 SV=1	csl-MIR396a-5p	Purine metabolism	0.206524
ko00230	41503	Probable ribosome-binding factor A, chloroplastic OS=Arabidopsis thaliana GN=At4g34730 PE=2 SV=2	csl-MIR414-5p	Purine metabolism	0.206524
ko00230	55361	DNA polymerase delta small subunit OS=Oryza sativa subsp. japonica GN=POLD2 PE=2 SV=1	csl-miR482a-5p	Purine metabolism	0.206524
ko00230	12792	Ribonucleoside-diphosphate reductase small chain B OS=Arabidopsis thaliana GN=RNR2B PE=2 SV=1	csl-miR5054	Purine metabolism	0.206524
ko00230	47829	Adenylosuccinate synthetase, chloroplastic OS=Ostreococcus tauri GN=PURA PE=3 SV=2	csl-miR5054	Purine metabolism	0.206524
ko03040	8699	Nuclear polyadenylated RNA-binding protein 4 OS=Saccharomyces cerevisiae (strain ATCC 204508 / S288c) GN=HRP1 PE=1 SV=1	csl-miR3624-3p	Spliceosome	0.209546
ko03040	65316	ATP-dependent RNA helicase DEAH13 OS=Arabidopsis thaliana GN=FAS4 PE=2 SV=1	csl-miR3624-3p	Spliceosome	0.209546
ko03040	42188	Helicase and polymerase-containing protein TEBICHI OS=Arabidopsis thaliana GN=TEB PE=2 SV=1	csl-miR396a-5p-1	Spliceosome	0.209546
ko03040	16341	DEAD-box ATP-dependent RNA helicase 28 OS=Oryza sativa subsp. japonica GN=Os12g0481100 PE=2 SV=2	csl-MIR414-5p	Spliceosome	0.209546
ko03040	48307	Serine/arginine-rich SC35-like splicing factor SCL33 OS=Arabidopsis thaliana GN=SCL33 PE=1 SV=1	csl-MIR414-5p	Spliceosome	0.209546
ko03040	56052	Bromodomain and WD repeat-containing protein 3 OS=Homo sapiens GN=BRWD3 PE=1 SV=2	csl-MIR414-5p	Spliceosome	0.209546
ko03040	65482	DExH-box ATP-dependent RNA helicase DExH13 OS=Arabidopsis thaliana GN=BRR2B PE=2 SV=1	csl-MIR414-5p	Spliceosome	0.209546
ko03040	52093	U4/U6 small nuclear ribonucleoprotein Prp3 OS=Bos taurus GN=PRPF3 PE=2 SV=1	csl-MIR5368-3p	Spliceosome	0.209546
ko03040	46992	TBC1 domain family member 15 OS=Homo sapiens GN=TBC1D15 PE=1 SV=2	csl-miR8155	Spliceosome	0.209546
ko03040	47152		csl-nmiR6	Spliceosome	0.209546
ko00945	18896	O-methyltransferase MdmC OS=Streptomyces mycarofaciens GN=mdmC PE=3 SV=1	csl-miR166a-5p	Stilbenoid, diarylheptanoid and gingerol biosynthesis	0.216874
ko00071	54823	Peroxisomal fatty acid beta-oxidation multifunctional protein MFP2 OS=Arabidopsis thaliana GN=MFP2 PE=1 SV=1	csl-miR1511	Fatty acid degradation	0.218203
ko00071	54075	Acyl-coenzyme A oxidase 2, peroxisomal OS=Arabidopsis thaliana GN=ACX2 PE=1 SV=2	csl-MIR7700-5p	Fatty acid degradation	0.218203
ko00250	41503	Probable ribosome-binding factor A, chloroplastic OS=Arabidopsis thaliana GN=At4g34730 PE=2 SV=2	csl-MIR414-5p	Alanine, aspartate and glutamate metabolism	0.223277
ko00250	47829	Adenylosuccinate synthetase, chloroplastic OS=Ostreococcus tauri GN=PURA PE=3 SV=2	csl-miR5054	Alanine, aspartate and glutamate metabolism	0.223277
ko00250	38146	Glutamate decarboxylase 5 OS=Arabidopsis thaliana GN=GAD5 PE=2 SV=1	csl-nmiR3	Alanine, aspartate and glutamate metabolism	0.223277
ko04075	18717	Serine/threonine-protein kinase CTR1 OS=Arabidopsis thaliana GN=CTR1 PE=1 SV=1	csl-miR167e	Plant hormone signal transduction	0.233491
ko04075	19779	Auxin transporter-like protein 1 OS=Medicago truncatula GN=LAX1 PE=2 SV=1	csl-MIR319a-5p	Plant hormone signal transduction	0.233491
ko04075	46338	Probable protein phosphatase 2C 11 OS=Oryza sativa subsp. japonica GN=Os02g0180000 PE=2 SV=1	csl-MIR414-5p	Plant hormone signal transduction	0.233491
ko04075	47190	Probable serine/threonine-protein kinase DDB_G0281745 OS=Dictyostelium discoideum GN=DDB_G0281745 PE=3 SV=1	csl-miR444c	Plant hormone signal transduction	0.233491
ko04075	57853	Transcription factor LUX OS=Arabidopsis thaliana GN=LUX PE=1 SV=1	csl-miR5072	Plant hormone signal transduction	0.233491
ko04075	15294	Probable protein phosphatase 2C 8 OS=Arabidopsis thaliana GN=At1g18030 PE=2 SV=2	csl-miR5796	Plant hormone signal transduction	0.233491
ko00730	16525	1-deoxy-D-xylulose-5-phosphate synthase 1, chloroplastic OS=Oryza sativa subsp. japonica GN=CLA1 PE=2 SV=2	csl-miR6478-1	Thiamine metabolism	0.248172
ko01230	33311		csl-MIR166b-3p	Biosynthesis of amino acids	0.256748
ko01230	57158		csl-MIR166b-3p	Biosynthesis of amino acids	0.256748
ko01230	57158		csl-MIR166b-5p	Biosynthesis of amino acids	0.256748
ko01230	19013	Acetolactate synthase, catabolic OS=Klebsiella pneumoniae GN=budB PE=1 SV=1	csl-miR167e	Biosynthesis of amino acids	0.256748
ko01230	53136	Phospho-2-dehydro-3-deoxyheptonate aldolase 2, chloroplastic OS=Arabidopsis thaliana GN=DHS2 PE=2 SV=2	csl-miR396a-5p-1	Biosynthesis of amino acids	0.256748
ko01230	53136	Phospho-2-dehydro-3-deoxyheptonate aldolase 2, chloroplastic OS=Arabidopsis thaliana GN=DHS2 PE=2 SV=2	csl-miR396b	Biosynthesis of amino acids	0.256748
ko01230	35168		csl-MIR414-5p	Biosynthesis of amino acids	0.256748
ko01230	63483	3-phosphoshikimate 1-carboxyvinyltransferase, chloroplastic OS=Brassica napus PE=3 SV=1	csl-miR5072	Biosynthesis of amino acids	0.256748
ko01230	27212	Aconitate hydratase, mitochondrial OS=Gracilaria gracilis PE=3 SV=1	csl-miR6478	Biosynthesis of amino acids	0.256748
ko01230	58860	Putative clathrin assembly protein At2g01600 OS=Arabidopsis thaliana GN=At2g01600 PE=2 SV=2	csl-MIR7700-5p	Biosynthesis of amino acids	0.256748
ko01230	44096	Extracellular serine proteinase OS=Thermus sp. (strain Rt41A) PE=1 SV=3	csl-MiR9558-5p	Biosynthesis of amino acids	0.256748
ko03015	23091	Uncharacterized RNA-binding protein C1827.05c OS=Schizosaccharomyces pombe (strain 972 / ATCC 24843) GN=SPCC1827.05c PE=3 SV=1	csl-miR2275b-3p	mRNA surveillance pathway	0.288964
ko03015	68114	Uncharacterized RNA-binding protein C328.05 OS=Schizosaccharomyces pombe (strain 972 / ATCC 24843) GN=SPAC328.05 PE=3 SV=3	csl-MIR319a-5p	mRNA surveillance pathway	0.288964
ko03015	47507	Probable helicase MAGATAMA 3 OS=Arabidopsis thaliana GN=MAA3 PE=2 SV=1	csl-miR408-3p	mRNA surveillance pathway	0.288964
ko03015	17436	LEC14B protein OS=Lithospermum erythrorhizon PE=2 SV=1	csl-nmiR1	mRNA surveillance pathway	0.288964
ko03015	14666	Telomerase Cajal body protein 1 OS=Bos taurus GN=WRAP53 PE=2 SV=1	csl-nmiR6	mRNA surveillance pathway	0.288964
ko00130	37599	1,4-dihydroxy-2-naphthoyl-CoA synthase, peroxisomal OS=Arabidopsis thaliana GN=MENB PE=1 SV=2	csl-miR3630-3p	Ubiquinone and other terpenoid-quinone biosynthesis	0.293199
ko00130	12124	2-methyl-6-phytyl-1,4-hydroquinone methyltransferase 2, chloroplastic OS=Oryza sativa subsp. japonica GN=Os12g0615400 PE=2 SV=2	csl-miR396a-3p	Ubiquinone and other terpenoid-quinone biosynthesis	0.293199
ko00561	14612	Glyoxal reductase OS=Bacillus subtilis (strain 168) GN=yvgN PE=1 SV=1	csl-MIR319a-5p	Glycerolipid metabolism	0.299575
ko00561	64764	Diacylglycerol O-acyltransferase 2A OS=Umbelopsis ramanniana GN=DGAT2A PE=1 SV=1	csl-MiR9558-5p	Glycerolipid metabolism	0.299575
ko00561	49349	Digalactosyldiacylglycerol synthase 1, chloroplastic OS=Lotus japonicus GN=DGD1 PE=2 SV=1	csl-nmiR2	Glycerolipid metabolism	0.299575
ko03013	54727	Small ubiquitin-related modifier 1 OS=Oryza sativa subsp. japonica GN=SUMO1 PE=1 SV=1	csl-miR167e	RNA transport	0.317968
ko03013	21475	Eukaryotic translation initiation factor 3 subunit G OS=Mus musculus GN=Eif3g PE=1 SV=2	csl-MIR396a-5p	RNA transport	0.317968
ko03013	47507	Probable helicase MAGATAMA 3 OS=Arabidopsis thaliana GN=MAA3 PE=2 SV=1	csl-miR408-3p	RNA transport	0.317968
ko03013	53345	Eukaryotic translation initiation factor 3 subunit B OS=Nicotiana tabacum GN=TIF3B1 PE=2 SV=1	csl-MIR414-5p	RNA transport	0.317968
ko03013	64334	Eukaryotic translation initiation factor 5 OS=Zea mays GN=EIF5 PE=2 SV=1	csl-MIR414-5p	RNA transport	0.317968
ko03013	67756	Nuclear pore complex protein NUP155 OS=Arabidopsis thaliana GN=NUP155 PE=1 SV=1	csl-MIR7700-5p	RNA transport	0.317968
ko00240	63166	DNA polymerase epsilon subunit D OS=Schizosaccharomyces pombe (strain 972 / ATCC 24843) GN=dpb4 PE=1 SV=1	csl-MIR396a-5p	Pyrimidine metabolism	0.320665
ko00240	49381	Uridine-cytidine kinase C OS=Dictyostelium discoideum GN=udkC PE=3 SV=1	csl-miR397a	Pyrimidine metabolism	0.320665
ko00240	55361	DNA polymerase delta small subunit OS=Oryza sativa subsp. japonica GN=POLD2 PE=2 SV=1	csl-miR482a-5p	Pyrimidine metabolism	0.320665
ko00240	12792	Ribonucleoside-diphosphate reductase small chain B OS=Arabidopsis thaliana GN=RNR2B PE=2 SV=1	csl-miR5054	Pyrimidine metabolism	0.320665
ko00604	43553	Beta-galactosidase 17 OS=Arabidopsis thaliana GN=BGAL17 PE=2 SV=1	csl-nmiR2	Glycosphingolipid biosynthesis - ganglio series	0.334807
ko04712	4871	WD repeat-containing protein RUP1 OS=Arabidopsis thaliana GN=RUP1 PE=1 SV=1	csl-miR1511	Circadian rhythm - plant	0.337917
ko01040	48005	Very-long-chain 3-oxoacyl-CoA reductase 1 OS=Arabidopsis thaliana GN=KCR1 PE=1 SV=1	csl-MIR319a-5p	Biosynthesis of unsaturated fatty acids	0.337917
ko04712	66556	Helicase-like transcription factor OS=Mus musculus GN=Hltf PE=1 SV=1	csl-MIR414-5p	Circadian rhythm - plant	0.337917
ko01040	54075	Acyl-coenzyme A oxidase 2, peroxisomal OS=Arabidopsis thaliana GN=ACX2 PE=1 SV=2	csl-MIR7700-5p	Biosynthesis of unsaturated fatty acids	0.337917
ko00480	40855	Aminopeptidase Ey OS=Gallus gallus GN=ANPEP PE=1 SV=1	csl-miR167e	Glutathione metabolism	0.34395
ko00480	12792	Ribonucleoside-diphosphate reductase small chain B OS=Arabidopsis thaliana GN=RNR2B PE=2 SV=1	csl-miR5054	Glutathione metabolism	0.34395
ko00480	31694	Glutathione reductase, chloroplastic OS=Arabidopsis thaliana GN=EMB2360 PE=2 SV=1	csl-miR8155	Glutathione metabolism	0.34395
ko03050	66937	Probable proteasome inhibitor OS=Arabidopsis thaliana GN=At3g53970 PE=1 SV=1	csl-miR167e	Proteasome	0.366093
ko03050	67189	26S proteasome non-ATPase regulatory subunit 13 homolog B OS=Arabidopsis thaliana GN=RPN9B PE=1 SV=1	csl-MIR319a-5p	Proteasome	0.366093
ko03050	24964	ATP-dependent zinc metalloprotease FTSH 7, chloroplastic OS=Oryza sativa subsp. japonica GN=FTSH7 PE=3 SV=1	csl-miR5054	Proteasome	0.366093
ko03018	43936	CCR4-NOT transcription complex subunit 3 OS=Homo sapiens GN=CNOT3 PE=1 SV=1	csl-miR444c	RNA degradation	0.376971
ko03018	49276	ATP-dependent DNA helicase Q-like 5 OS=Arabidopsis thaliana GN=RECQL5 PE=2 SV=2	csl-miR5054	RNA degradation	0.376971
ko03018	56794	Exosome complex component RRP43 OS=Homo sapiens GN=EXOSC8 PE=1 SV=1	csl-MIR5368-3p	RNA degradation	0.376971
ko03018	47692	Pentatricopeptide repeat-containing protein At5g39710 OS=Arabidopsis thaliana GN=EMB2745 PE=2 SV=1	csl-MIR7700-5p	RNA degradation	0.376971
ko03018	16012	WD repeat-containing protein 55 OS=Arabidopsis thaliana GN=WDR55 PE=1 SV=2	csl-MIR8005c-3p	RNA degradation	0.376971
ko03450	63567	DNA-dependent protein kinase catalytic subunit OS=Xenopus laevis GN=prkdc PE=2 SV=1	csl-miR3624-3p	Non-homologous end-joining	0.38698
ko03060	26298	Signal recognition particle 54 kDa protein, chloroplastic OS=Arabidopsis thaliana GN=FFC PE=1 SV=1	csl-miR396a-3p-1	Protein export	0.396124
ko00400	53136	Phospho-2-dehydro-3-deoxyheptonate aldolase 2, chloroplastic OS=Arabidopsis thaliana GN=DHS2 PE=2 SV=2	csl-miR396a-5p-1	Phenylalanine, tyrosine and tryptophan biosynthesis	0.396124
ko00400	53136	Phospho-2-dehydro-3-deoxyheptonate aldolase 2, chloroplastic OS=Arabidopsis thaliana GN=DHS2 PE=2 SV=2	csl-miR396b	Phenylalanine, tyrosine and tryptophan biosynthesis	0.396124
ko00400	63483	3-phosphoshikimate 1-carboxyvinyltransferase, chloroplastic OS=Brassica napus PE=3 SV=1	csl-miR5072	Phenylalanine, tyrosine and tryptophan biosynthesis	0.396124
ko03060	65897		csl-MiR9558-5p	Protein export	0.396124
ko04120	4871	WD repeat-containing protein RUP1 OS=Arabidopsis thaliana GN=RUP1 PE=1 SV=1	csl-miR1511	Ubiquitin mediated proteolysis	0.409225
ko04120	67182	E3 ubiquitin-protein ligase UPL3 OS=Arabidopsis thaliana GN=UPL3 PE=1 SV=1	csl-MIR319a-5p	Ubiquitin mediated proteolysis	0.409225
ko04120	66556	Helicase-like transcription factor OS=Mus musculus GN=Hltf PE=1 SV=1	csl-MIR414-5p	Ubiquitin mediated proteolysis	0.409225
ko04120	23114	Vegetative incompatibility protein HET-E-1 OS=Podospora anserina GN=HET-E1 PE=3 SV=1	csl-miR5054	Ubiquitin mediated proteolysis	0.409225
ko04120	57105	Probable ubiquitin conjugation factor E4 OS=Arabidopsis thaliana GN=PUB1 PE=2 SV=1	csl-MIR7700-5p	Ubiquitin mediated proteolysis	0.409225
ko04933	65980	Large proline-rich protein bag6-B OS=Xenopus laevis GN=Bag6-b PE=2 SV=1	csl-MIR414-5p	AGE-RAGE signaling pathway in diabetic complications	0.424366
ko04933	55530	Centromere protein J OS=Mus musculus GN=Cenpj PE=2 SV=2	csl-MIR5368-3p	AGE-RAGE signaling pathway in diabetic complications	0.424366
ko00906	33046	Glucose 1-dehydrogenase OS=Bacillus subtilis (strain 168) GN=gdh PE=2 SV=2	csl-miR6300	Carotenoid biosynthesis	0.424366
ko00906	52083	Phytoene synthase, chloroplastic OS=Daucus carota GN=PSY PE=2 SV=1	csl-MIR7700-5p	Carotenoid biosynthesis	0.424366
ko00790	43769	Folylpolyglutamate synthase, mitochondrial OS=Bos taurus GN=FPGS PE=2 SV=1	csl-miR408-3p	Folate biosynthesis	0.435089
ko00531	43553	Beta-galactosidase 17 OS=Arabidopsis thaliana GN=BGAL17 PE=2 SV=1	csl-nmiR2	Glycosaminoglycan degradation	0.435089
ko00500	27423	Beta-amylase 1, chloroplastic OS=Arabidopsis thaliana GN=BAM1 PE=1 SV=1	csl-miR164a	Starch and sucrose metabolism	0.451414
ko00500	47370	4-alpha-glucanotransferase DPE1, chloroplastic/amyloplastic OS=Arabidopsis thaliana GN=DPE1 PE=1 SV=1	csl-miR167e	Starch and sucrose metabolism	0.451414
ko00500	61766		csl-MIR5368-3p	Starch and sucrose metabolism	0.451414
ko00500	28856	4-alpha-glucanotransferase DPE2 OS=Oryza sativa subsp. japonica GN=DPE2 PE=2 SV=1	csl-MIR7700-5p	Starch and sucrose metabolism	0.451414
ko00511	43553	Beta-galactosidase 17 OS=Arabidopsis thaliana GN=BGAL17 PE=2 SV=1	csl-nmiR2	Other glycan degradation	0.457718
ko00061	47533	Putative cytochrome P450 CYP13A7 OS=Caenorhabditis elegans GN=cyp-13A7 PE=3 SV=1	csl-miR3624-3p	Fatty acid biosynthesis	0.463437
ko00061	39545	Narbonolide/10-deoxymethynolide synthase PikA2, modules 3 and 4 OS=Streptomyces venezuelae GN=pikAII PE=1 SV=1	csl-miR5072	Fatty acid biosynthesis	0.463437
ko00061	49000	Fatty acid synthase OS=Gallus gallus GN=FASN PE=1 SV=5	csl-miR528-5p	Fatty acid biosynthesis	0.463437
ko00061	39545	Narbonolide/10-deoxymethynolide synthase PikA2, modules 3 and 4 OS=Streptomyces venezuelae GN=pikAII PE=1 SV=1	csl-miR8155-1	Fatty acid biosynthesis	0.463437
ko00053	22455	Monodehydroascorbate reductase OS=Solanum lycopersicum GN=AFRR PE=1 SV=1	csl-MIR319a-5p	Ascorbate and aldarate metabolism	0.465415
ko00053	33977	Monodehydroascorbate reductase OS=Solanum lycopersicum GN=AFRR PE=1 SV=1	csl-MIR319a-5p	Ascorbate and aldarate metabolism	0.465415
ko03420	49100	Putative SWI/SNF-related matrix-associated actin-dependent regulator of chromatin subfamily A member 3-like 3 OS=Arabidopsis thaliana GN=At5g43530 PE=3 SV=1	csl-miR394a-5p	Nucleotide excision repair	0.504344
ko03420	63166	DNA polymerase epsilon subunit D OS=Schizosaccharomyces pombe (strain 972 / ATCC 24843) GN=dpb4 PE=1 SV=1	csl-MIR396a-5p	Nucleotide excision repair	0.504344
ko03420	55361	DNA polymerase delta small subunit OS=Oryza sativa subsp. japonica GN=POLD2 PE=2 SV=1	csl-miR482a-5p	Nucleotide excision repair	0.504344
ko03420	18513	RNA polymerase II transcription factor B subunit 2 OS=Arabidopsis thaliana GN=TFB2 PE=2 SV=1	csl-miR5072	Nucleotide excision repair	0.504344
ko02010	46284	ABC transporter C family member 2 OS=Arabidopsis thaliana GN=ABCC2 PE=1 SV=2	csl-miR168	ABC transporters	0.504686
ko02010	55395	ATP-binding cassette sub-family A member 3 OS=Mus musculus GN=Abca3 PE=1 SV=3	csl-miR3624-3p	ABC transporters	0.504686
ko02010	46284	ABC transporter C family member 2 OS=Arabidopsis thaliana GN=ABCC2 PE=1 SV=2	csl-miR5054	ABC transporters	0.504686
ko02010	35186	ABC transporter B family member 21 OS=Arabidopsis thaliana GN=ABCB21 PE=1 SV=2	csl-MIR5368-3p	ABC transporters	0.504686
ko03410	63166	DNA polymerase epsilon subunit D OS=Schizosaccharomyces pombe (strain 972 / ATCC 24843) GN=dpb4 PE=1 SV=1	csl-MIR396a-5p	Base excision repair	0.504709
ko03410	55361	DNA polymerase delta small subunit OS=Oryza sativa subsp. japonica GN=POLD2 PE=2 SV=1	csl-miR482a-5p	Base excision repair	0.504709
ko00195	63572	Photosystem II 22 kDa protein, chloroplastic OS=Spinacia oleracea GN=PSBS PE=1 SV=1	csl-MIR5368-3p	Photosynthesis	0.51739
ko00195	53060	Photosystem I reaction center subunit VI, chloroplastic OS=Chlamydomonas reinhardtii GN=PSAH PE=2 SV=1	csl-nmiR6	Photosynthesis	0.51739
ko00052	14612	Glyoxal reductase OS=Bacillus subtilis (strain 168) GN=yvgN PE=1 SV=1	csl-MIR319a-5p	Galactose metabolism	0.529857
ko03440	48741	SWI/SNF-related matrix-associated actin-dependent regulator of chromatin subfamily A-like protein 1 OS=Bos taurus GN=SMARCAL1 PE=2 SV=2	csl-MIR414-5p	Homologous recombination	0.529857
ko03440	55361	DNA polymerase delta small subunit OS=Oryza sativa subsp. japonica GN=POLD2 PE=2 SV=1	csl-miR482a-5p	Homologous recombination	0.529857
ko00052	43553	Beta-galactosidase 17 OS=Arabidopsis thaliana GN=BGAL17 PE=2 SV=1	csl-nmiR2	Galactose metabolism	0.529857
ko04146	21583	Protein SYM1 OS=Saccharomyces cerevisiae (strain ATCC 204508 / S288c) GN=SYM1 PE=1 SV=1	csl-MIR396a-5p	Peroxisome	0.538385
ko04146	36814	Superoxide dismutase [Fe], chloroplastic (Fragment) OS=Nicotiana plumbaginifolia GN=SODB PE=2 SV=1	csl-MIR396a-5p	Peroxisome	0.538385
ko04146	54075	Acyl-coenzyme A oxidase 2, peroxisomal OS=Arabidopsis thaliana GN=ACX2 PE=1 SV=2	csl-MIR7700-5p	Peroxisome	0.538385
ko04146	53952	Glucose 1-dehydrogenase OS=Gluconobacter oxydans (strain 621H) GN=GOX2015 PE=1 SV=1	csl-MiR9558-5p	Peroxisome	0.538385
ko00590	65198	Uncharacterized protein OsI_027940 OS=Oryza sativa subsp. indica GN=OsI_027940 PE=1 SV=2	csl-MIR414-5p	Arachidonic acid metabolism	0.539582
ko00450	57342	Methionine--tRNA ligase OS=Clostridium tetani (strain Massachusetts / E88) GN=metG PE=3 SV=1	csl-miR5054	Selenocompound metabolism	0.539582
ko00860	43582	Protoporphyrinogen oxidase 1, chloroplastic OS=Arabidopsis thaliana GN=PPOX1 PE=1 SV=1	csl-MIR319a-5p	Porphyrin and chlorophyll metabolism	0.572749
ko00860	20752	Magnesium protoporphyrin IX methyltransferase, chloroplastic OS=Arabidopsis thaliana GN=CHLM PE=1 SV=1	csl-miR396a-3p-1	Porphyrin and chlorophyll metabolism	0.572749
ko00860	67210	Protein TIC 55, chloroplastic OS=Arabidopsis thaliana GN=TIC55 PE=1 SV=1	csl-MIR5368-3p	Porphyrin and chlorophyll metabolism	0.572749
ko03430	43000		csl-miR164a	Mismatch repair	0.577519
ko03430	55361	DNA polymerase delta small subunit OS=Oryza sativa subsp. japonica GN=POLD2 PE=2 SV=1	csl-miR482a-5p	Mismatch repair	0.577519
ko03008	59838	tRNA modification GTPase MnmE OS=Synechococcus elongatus (strain PCC 7942) GN=mnmE PE=3 SV=3	csl-miR408-3p	Ribosome biogenesis in eukaryotes	0.587173
ko03008	33699	RNA 3'-terminal phosphate cyclase OS=Mus musculus GN=RtcA PE=1 SV=2	csl-miR5054	Ribosome biogenesis in eukaryotes	0.587173
ko03008	65874	Phosphatidylinositol 4-kinase gamma 3 OS=Arabidopsis thaliana GN=PI4KG3 PE=2 SV=1	csl-miR5054	Ribosome biogenesis in eukaryotes	0.587173
ko03008	47382	Translation factor GUF1 homolog, mitochondrial OS=Arabidopsis thaliana GN=At5g39900 PE=2 SV=1	csl-miR5072	Ribosome biogenesis in eukaryotes	0.587173
ko00910	52322	Acyl-lipid (8-3)-desaturase OS=Physcomitrella patens subsp. patens GN=DES5 PE=1 SV=1	csl-miR482a-5p	Nitrogen metabolism	0.609163
ko03030	63166	DNA polymerase epsilon subunit D OS=Schizosaccharomyces pombe (strain 972 / ATCC 24843) GN=dpb4 PE=1 SV=1	csl-MIR396a-5p	DNA replication	0.621587
ko03030	55361	DNA polymerase delta small subunit OS=Oryza sativa subsp. japonica GN=POLD2 PE=2 SV=1	csl-miR482a-5p	DNA replication	0.621587
ko00062	48005	Very-long-chain 3-oxoacyl-CoA reductase 1 OS=Arabidopsis thaliana GN=KCR1 PE=1 SV=1	csl-MIR319a-5p	Fatty acid elongation	0.62486
ko00410	38146	Glutamate decarboxylase 5 OS=Arabidopsis thaliana GN=GAD5 PE=2 SV=1	csl-nmiR3	beta-Alanine metabolism	0.62486
ko00051	14612	Glyoxal reductase OS=Bacillus subtilis (strain 168) GN=yvgN PE=1 SV=1	csl-MIR319a-5p	Fructose and mannose metabolism	0.632041
ko00051	31812	Putative mannan endo-1,4-beta-mannosidase 4 OS=Arabidopsis thaliana GN=MAN4 PE=3 SV=1	csl-MIR396a-5p	Fructose and mannose metabolism	0.632041
ko00270	65695	Methylthioribose kinase OS=Arabidopsis thaliana GN=MTK PE=1 SV=1	csl-miR396a-5p-1	Cysteine and methionine metabolism	0.632041
ko00270	65593	Protein CASP OS=Arabidopsis thaliana GN=CASP PE=1 SV=2	csl-MiR9558-5p	Cysteine and methionine metabolism	0.632041
ko00360	18896	O-methyltransferase MdmC OS=Streptomyces mycarofaciens GN=mdmC PE=3 SV=1	csl-miR166a-5p	Phenylalanine metabolism	0.639932
ko00564	61026	Glycerophosphodiester phosphodiesterase GDE1 OS=Ashbya gossypii (strain ATCC 10895 / CBS 109.51 / FGSC 9923 / NRRL Y-1056) GN=GDE1 PE=3 SV=2	csl-miR394a-5p	Glycerophospholipid metabolism	0.652275
ko00564	47839	Glycerol-3-phosphate dehydrogenase [NAD(+)] OS=Cuphea lanceolata GN=GPDH PE=2 SV=1	csl-nmiR6	Glycerophospholipid metabolism	0.652275
ko00220	35168		csl-MIR414-5p	Arginine biosynthesis	0.668294
ko00280	38487	Isobutyryl-CoA dehydrogenase, mitochondrial OS=Dictyostelium discoideum GN=acad8 PE=3 SV=1	csl-MIR5368-3p	Valine, leucine and isoleucine degradation	0.694437
ko00900	16525	1-deoxy-D-xylulose-5-phosphate synthase 1, chloroplastic OS=Oryza sativa subsp. japonica GN=CLA1 PE=2 SV=2	csl-miR6478-1	Terpenoid backbone biosynthesis	0.718533
ko00600	43553	Beta-galactosidase 17 OS=Arabidopsis thaliana GN=BGAL17 PE=2 SV=1	csl-nmiR2	Sphingolipid metabolism	0.718533
ko00040	14612	Glyoxal reductase OS=Bacillus subtilis (strain 168) GN=yvgN PE=1 SV=1	csl-MIR319a-5p	Pentose and glucuronate interconversions	0.729864
ko04931	46338	Probable protein phosphatase 2C 11 OS=Oryza sativa subsp. japonica GN=Os02g0180000 PE=2 SV=1	csl-MIR414-5p	Insulin resistance	0.740462
ko04931	15294	Probable protein phosphatase 2C 8 OS=Arabidopsis thaliana GN=At1g18030 PE=2 SV=2	csl-miR5796	Insulin resistance	0.740462
ko00920	18056	Diphthine methyl ester synthase OS=Dictyostelium discoideum GN=dph5 PE=3 SV=1	csl-miR393a	Sulfur metabolism	0.751185
ko00562	47772	Radial spoke head 1 homolog OS=Cyprinus carpio GN=rsph1 PE=1 SV=1	csl-MIR7700-5p	Inositol phosphate metabolism	0.751185
ko04144	40081		csl-MIR414-5p	Endocytosis	0.801143
ko04144	27229	AP-4 complex subunit mu OS=Arabidopsis thaliana GN=AP4M PE=2 SV=1	csl-MIR5368-3p	Endocytosis	0.801143
ko04144	47772	Radial spoke head 1 homolog OS=Cyprinus carpio GN=rsph1 PE=1 SV=1	csl-MIR7700-5p	Endocytosis	0.801143
ko04144	59637		csl-MIR7700-5p	Endocytosis	0.801143
ko00010	35341	Putative glucose-6-phosphate 1-epimerase OS=Cenchrus ciliaris PE=2 SV=1	csl-miR2275c	Glycolysis / Gluconeogenesis	0.802901
ko00010	44096	Extracellular serine proteinase OS=Thermus sp. (strain Rt41A) PE=1 SV=3	csl-MiR9558-5p	Glycolysis / Gluconeogenesis	0.802901
ko04070	47772	Radial spoke head 1 homolog OS=Cyprinus carpio GN=rsph1 PE=1 SV=1	csl-MIR7700-5p	Phosphatidylinositol signaling system	0.813474
ko00330	54590	Ornithine aminotransferase, mitochondrial OS=Bos taurus GN=OAT PE=2 SV=1	csl-nmiR2	Arginine and proline metabolism	0.835173
ko00020	27212	Aconitate hydratase, mitochondrial OS=Gracilaria gracilis PE=3 SV=1	csl-miR6478	Citrate cycle	0.841834
ko04141	40212	DnaJ homolog subfamily C GRV2 OS=Arabidopsis thaliana GN=GRV2 PE=1 SV=1	csl-MIR319a-5p	Protein processing in endoplasmic reticulum	0.855345
ko04141	13602	Vesicle-fusing ATPase OS=Arabidopsis thaliana GN=NSF PE=2 SV=2	csl-miR5072	Protein processing in endoplasmic reticulum	0.855345
ko04141	52390		csl-MIR5368-3p	Protein processing in endoplasmic reticulum	0.855345
ko04141	57105	Probable ubiquitin conjugation factor E4 OS=Arabidopsis thaliana GN=PUB1 PE=2 SV=1	csl-MIR7700-5p	Protein processing in endoplasmic reticulum	0.855345
ko04141	65897		csl-MiR9558-5p	Protein processing in endoplasmic reticulum	0.855345
ko00630	27212	Aconitate hydratase, mitochondrial OS=Gracilaria gracilis PE=3 SV=1	csl-miR6478	Glyoxylate and dicarboxylate metabolism	0.860254
ko00710	44096	Extracellular serine proteinase OS=Thermus sp. (strain Rt41A) PE=1 SV=3	csl-MiR9558-5p	Carbon fixation in photosynthetic organisms	0.860254
ko03022	18513	RNA polymerase II transcription factor B subunit 2 OS=Arabidopsis thaliana GN=TFB2 PE=2 SV=1	csl-miR5072	Basal transcription factors	0.871335
ko04145	65897		csl-MiR9558-5p	Phagosome	0.881542
ko00190	28734	NADH dehydrogenase [ubiquinone] 1 beta subcomplex subunit 10-B OS=Arabidopsis thaliana GN=At3g18410 PE=2 SV=1	csl-miR3624-3p	Oxidative phosphorylation	0.885651
ko00190	65894	Cytochrome b-c1 complex subunit 9 OS=Solanum tuberosum PE=1 SV=1	csl-miR3624-3p	Oxidative phosphorylation	0.885651
ko00520	56387		csl-MIR7700-5p	Amino sugar and nucleotide sugar metabolism	0.907586
ko00620	23589	Probable lactoylglutathione lyase, chloroplastic OS=Arabidopsis thaliana GN=At1g67280 PE=1 SV=1	csl-MIR5368-3p	Pyruvate metabolism	0.911336
ko00970	57342	Methionine--tRNA ligase OS=Clostridium tetani (strain Massachusetts / E88) GN=metG PE=3 SV=1	csl-miR5054	Aminoacyl-tRNA biosynthesis	0.927936
ko04626	66493	Ethylene-responsive transcription factor ERF112 OS=Arabidopsis thaliana GN=ERF112 PE=2 SV=1	csl-miR159a-3p	Plant-pathogen interaction	0.985241
ko03010	57673	30S ribosomal protein S5 OS=Cytophaga hutchinsonii (strain ATCC 33406 / NCIMB 9469) GN=rpsE PE=3 SV=1	csl-miR394a-5p	Ribosome	0.992207
ko03010	64357	Protein EI24 homolog OS=Arabidopsis thaliana GN=At4g06676 PE=2 SV=1	csl-miR8155	Ribosome	0.992207
ko01200	27212	Aconitate hydratase, mitochondrial OS=Gracilaria gracilis PE=3 SV=1	csl-miR6478	Carbon metabolism	0.995729
ko01200	44096	Extracellular serine proteinase OS=Thermus sp. (strain Rt41A) PE=1 SV=3	csl-MiR9558-5p	Carbon metabolism	0.995729

## Sheet: S6. Lipid related target gene
Target ID	Target Gene Annoation	miRNA
14612	Glyoxal reductase, Aldo/keto reductase	csl-MIR319a-5p
19013	Thiamine pyrophosphate protein domain protein TPP-binding protein	csl-miR167e
25019	12-oxophytodienoate reductase	csl-MIR319a-5p
39545	Narbonolide/10-deoxymethynolide synthase PikA2, modules 3 and 4	csl-miR8155-1 & csl-miR5072
39910	sn1-specific diacylglycerol lipase	csl-MIR7700-5p
39938	Sn1-specific diacylglycerol lipase	csl-MIR5368-3p
41238	Fatty acid desaturase	csl-MIR9558-5p
43553	Beta-galactosidase	csl-nmiR2
44340	Fatty acid desaturase	csl-miR6478
47533	Putative cytochrome P450 CYP13A7, lipase motif	csl-miR3624-3p
47839	Glycerol-3-phosphate dehydrogenase [NAD(+)]	csl-nmiR6
48005	Very-long-chain 3-oxoacyl-CoA reductase	csl-MIR319a-5p
49000	Fatty acid synthase	csl-miR528-5p
49349	Digalactosyldiacylglycerol synthase	csl-nmiR2
52322	Acyl-lipid (8-3)-desaturase	csl-miR482a-5p
54075	Acyl-coenzyme A oxidase	csl-MIR7700-5p
54823	Peroxisomal fatty acid beta-oxidation multifunctional protein MFP2	csl-miR1511
57158	Lipase	csl-MIR166b-3p
61026	Glycerophosphodiester phosphodiesterase GDE1	csl-miR394a-5p
63589	SGNH hydrolase, lipase	csl-nmiR3
64764	Diacylglycerol O-acyltransferase 2A	csl-MiR9558-5p

## Sheet: S7. Translation&Transcription
Genetic Information Processing		Target ID	Target Gene Annoation	miRNA
Transcription process	Spliceosome	16341	ATP-dependent RNA helicase, containing DEAD-domain	csl-MIR414-5p
		30872	ATP-dependent RNA helicase DHX8:pre-mRNA splicing factor	csl-nmiR2
		44563	pre-mRNA-splicing factor CWC26	csl-MIR414-5p
		45296	Pre-mRNA-splicing factor	csl-MIR5368-3p
		46227	tRNA-splicing ligase RtcB homolog	csl-MIR5368-3p
		48307	Serine/arginine-rich SC35-like splicing factor	csl-MIR414-5p
		52093	U4/U6 small nuclear ribonucleoprotein Prp3	csl-MIR5368-3p
		61159	Splicing coactivator	csl-MIR166b-3p
		65316	ATP-dependent RNA helicase, P-loop containing nucleoside triphosphate hydrolase protein	csl-miR3624-3p
		65482	pre-mRNA-splicing helicase BRR2	csl-MIR414-5p
		68114	cleavage and polyadenylation specificity factor subunit 6/7, involved in mRNA 3' end processing	csl-MIR319a-5p
	Transcription factor	18513	RNA polymerase II transcription initiation factor TFIIH subunit 4	csl-miR5072
		39196	GC-rich sequence DNA-binding factor	csl-MIR414-5p
		43936	CCR4-NOT transcription complex subunit	csl-miR444c
		46992	TBC1 domain family member 15, related with membrane trafficking	csl-miR8155
		47507	Transcription termination factor	csl-miR408-3p
		47678	Transcription elongation factor SPT6	csl-MIR414-5p
		48741	P-loop containing nucleoside triphosphate hydrolase protein	csl-MIR414-5p
		57853	Transcription factor containing Myb DNA binding domain	csl-miR5072
		59006	AP2-domain-containing protein	csl-MIR7700-5p
		64071	RNA polymerase III system basal transcription factor 3C polypeptide 1, subunit of TFIIIC	csl-MIR166b-3p, csl-miR3630-3p
		64322	PHD and RING finger domain-containing protein	csl-MIR5368-3p, csl-MIR9558-5p
		65593	homeobox protein cut-like transcription factor	csl-MIR9558-5p
		66493	AP2-domain-containing protein	csl-miR159a-3p
		66962	bZIP containing protein	csl-miR3624-3p
		67545	pheromone receptor transcription factor	csl-miR168a-5p
	Transcription-related	64129	DNA-binding protein RHL1	csl-miR166a-5p-1, csl-MIR414-5p
		64357	Protein EI24 homolog, SET domain-containing protein	csl-miR8155
Translation process	Translation factor	18056	Translation Elongation associated factor	csl-miR393a
		21475	Translation initiation factor 3 subunit G	csl-MIR396a-5p
		25465	Translation initiation factor 4A	csl-nmiR2
		47382	Translation factor GUF1	csl-miR5072
		53345	Translation initiation factor 3 subunit B	csl-MIR414-5p
		56024	Translation initiation factor 2C	csl-MIR166b-3p
		64334	Ttranslation initiation factor 5 (elF-5)	csl-MIR414-5p
		65695	Translation initiation factor 2 subunit	csl-miR396a-5p-1
	Ribosome	13771	ARM repeat-containing protein, involved in mRNA localization in ribosome	csl-nmiR4
		33699	RNA 3'-terminal phosphate cyclase	csl-miR5054
		41503	Ribosome-binding factor A	csl-MIR414-5p
		54037	Ribosome maturation factor RimM	csl-MIR414-5p
		57673	Small subunit ribosomal protein S5	csl-miR394a-5p
		65874	U3 small nucleolar RNA-associated protein 22	csl-miR5054
	Translation-related	8699	RNA-binding domain-containing protein	csl-miR3624-3p
		23091	RNA-binding protein	csl-miR2275b-3p
		47692	Pentatricopeptide repeat-containing protein	csl-MIR7700-5p
		56794	Exosome complex component RRP43, 3'-5'-exoribonuclease/RNA binding-like protein	csl-MIR5368-3p
		57342	Aminoacyl tRNA synthase complex-interacting multifunctional protein	csl-miR5054
		59838	tRNA modification GTPase TrmE	csl-miR408-3p

## Sheet: S8. Primer
The sequence of primers used in qRT-PCR
Template	Primer sequence 5’-3’
miR167e	TGAAGCTGCCAGCATGATCTT
MIR319a-5p	GCACGTCCGGGTTGCTAAAA
MIR396a-5p	GAGCCGATGATCTTCTTCAAAA
MIR5368-3p	CTGGGATTGGCTTTGGGCA
miR6300	CGTCGTTGTAGTATAGTGGTA
miR6478-1	CCGGCCTTAGCTCAGTTGG
csl-nmiR3	CTCTGCATTGGGCTGGATCT
csl-nmiR6	TGCAGAGATGGGACGGCTA
U4	CGGCGCAAAAGGCCCGACAGAAAT
